# Supplementary material for: TMEM41B is a host factor required for the replication of diverse coronaviruses including SARS-CoV-2
Source: PLoS Pathog. 2021 May 27;17(5):e1009599. doi: 10.1371/journal.ppat.1009599 (PMC8189496; doi:10.1371/journal.ppat.1009599)
Supplement: S1 Dataset — (XLSX) [file ppat.1009599.s001.xlsx]

## Sheet: Gene Summary
id	num	neg|score	neg|p-value	neg|fdr	neg|rank	neg|goodsgrna	neg|lfc	pos|score	pos|p-value	pos|fdr	pos|rank	pos|goodsgrna	pos|lfc
ANPEP	3	1	1	1	21633	0	13.712	6.4802e-14	2.2884e-07	0.002475	1	3	13.712
TMEM41B	3	1	1	1	21632	0	2.6852	7.09e-10	2.2884e-07	0.002475	2	3	2.6852
FCRLA	3	0.39191	0.54689	1	11467	2	-3.3107	0.00016869	0.00018239	0.899612	3	1	-3.3107
FCRLB	3	0.66879	0.73092	1	15552	1	-2.7843	0.00021688	0.00023365	0.899612	4	1	-2.7843
P2RX6	3	0.78365	0.7998	1	17161	1	-3.209	0.00026508	0.00027987	0.899612	5	1	-3.209
PPP1R36	3	0.16159	0.30675	0.990219	6447	2	-5.0981	0.00031327	0.00033205	0.899612	6	1	-5.0981
RBM38	3	0.97148	0.97155	1	20959	0	-3.4804	0.00036145	0.00038834	0.899612	7	1	-3.4804
ZC3H14	3	0.31008	0.46347	1	9770	2	-4.8019	0.00040964	0.00043731	0.899612	8	1	-4.8019
ZBED6CL	1	0.99956	0.99959	1	21619	0	4.8187	0.00044183	0.00044738	0.899612	9	1	4.8187
RHOD	3	0.96838	0.96846	1	20886	0	-2.938	0.00050601	0.0005316	0.899612	10	1	-2.938
SUCLG2	3	0.98927	0.98941	1	21372	0	-1.7378	0.00055419	0.00057187	0.899612	11	1	-1.7378
OTOP3	3	0.91968	0.91971	1	19774	0	-3.2597	0.00060238	0.00062039	0.899612	12	1	-3.2597
hsa-mir-548s	4	0.17511	0.34968	1	6758	1	-2.1976	0.00061039	0.00063595	0.899612	13	1	-2.1976
ARHGAP28	3	0.35811	0.51273	1	10751	2	-4.5904	0.00065056	0.00066112	0.899612	14	1	-4.5904
ADTRP	3	0.46274	0.61772	1	12928	2	-4.5475	0.00069873	0.00071101	0.899612	15	1	-4.5475
CTDSPL2	3	0.72083	0.75982	1	16209	1	-3.7939	0.00074691	0.00075586	0.899612	16	1	-3.7939
DNASE2	3	0.66318	0.72802	1	15476	1	-3.7274	0.00079508	0.00081078	0.899612	17	1	-3.7274
ABHD13	3	0.3146	0.46815	1	9856	1	-4.2092	0.00084326	0.00085929	0.899612	18	1	-4.2092
H2BFWT	3	0.99699	0.99702	1	21536	0	-2.4617	0.00089143	0.00090827	0.899612	19	1	-2.4617
C17orf99	3	0.57195	0.68463	1	14448	1	-4.3847	0.0009396	0.00096227	0.899612	20	1	-4.3847
CFHR3	3	0.039192	0.096008	0.9732	2046	2	-5.5337	0.00098777	0.0010085	0.899612	21	1	-5.5337
UBC	3	0.090533	0.20267	0.978652	4279	1	-4.4334	0.0011323	0.0011472	0.899612	22	1	-4.4334
PRPH2	3	0.77157	0.79164	1	16949	1	-3.2019	0.0011804	0.0011893	0.899612	23	1	-3.2019
ASMT_X	3	0.0051783	0.014262	0.902105	330	2	-5.2978	0.0012286	0.00123	0.899612	24	1	-5.2978
NKX6-3	3	0.99839	0.99841	1	21574	0	-1.9269	0.0012767	0.0012781	0.899612	25	1	-1.9269
NonTargetingControlGuideForHuman_0812	1	0.99869	0.99873	1	21590	0	1.2318	0.0013094	0.0013032	0.899612	26	1	1.2318
C16orf52	3	0.96477	0.96489	1	20803	0	-2.4742	0.0013731	0.0013678	0.899612	27	1	-2.4742
hsa-mir-8065	4	0.19044	0.3715	1	7106	2	-4.0069	0.001381	0.0014003	0.899612	28	1	-4.0069
ZDHHC18	3	0.87561	0.87574	1	18786	0	-3.8488	0.0014212	0.0014154	0.899612	29	1	-3.8488
hsa-mir-8080	4	0.92567	0.92623	1	19904	1	-3.6711	0.0014452	0.0014602	0.899612	30	1	-3.6711
FGF9	3	0.13594	0.27902	0.986612	5841	2	-4.3321	0.0014694	0.0014625	0.899612	31	1	-4.3321
F11	3	0.03762	0.092431	0.97123	1963	2	-5.4366	0.0015175	0.0015087	0.899612	32	1	-5.4366
NonTargetingControlGuideForHuman_0459	1	0.99843	0.99847	1	21578	0	0.82691	0.0015665	0.0015486	0.899612	33	1	0.82691
VMP1	3	0.11972	0.25749	0.985482	5385	2	-4.6888	0.0016138	0.0016026	0.899612	34	1	-4.6888
GNL3L	3	0.69116	0.74292	1	15837	1	-4.2564	0.001662	0.0016502	0.899612	35	1	-4.2564
MTA3	3	0.15922	0.30421	0.98985	6392	2	-4.7691	0.0017101	0.0016987	0.899612	36	1	-4.7691
OSBPL10	3	0.25837	0.40953	1	8635	1	-3.9058	0.0017583	0.0017513	0.899612	37	1	-3.9058
CRBN	3	0.75053	0.77799	1	16632	1	-4.1923	0.0018064	0.0018026	0.899612	38	1	-4.1923
TCHP	3	0.81018	0.81882	1	17550	1	-3.0963	0.0018545	0.0018447	0.899612	39	1	-3.0963
OR4C13	3	0.99933	0.99934	1	21615	0	-1.9269	0.0019027	0.0018827	0.899612	40	1	-1.9269
KEAP1	3	0.99971	0.99971	1	21625	0	-1.309	0.0019508	0.0019298	0.899612	41	1	-1.309
OR52E6	3	0.41527	0.57045	1	11937	2	-4.6261	0.001999	0.001976	0.899612	42	1	-4.6261
GLUD2	3	0.49501	0.64974	1	13597	2	-4.4923	0.0020471	0.0020245	0.899612	43	1	-4.4923
FAM107B	3	0.96943	0.96953	1	20912	0	-2.7034	0.0021434	0.0021335	0.899612	44	1	-2.7034
NonTargetingControlGuideForHuman_0467	1	0.99777	0.99779	1	21554	0	0.25506	0.0022252	0.0022081	0.899612	45	0	0.25506
NonTargetingControlGuideForHuman_0564	1	0.99773	0.99774	1	21553	0	0.36343	0.0022734	0.0022598	0.899612	46	0	0.36343
HRNR	3	0.82341	0.82917	1	17781	1	-3.8134	0.0023359	0.0023106	0.899612	47	1	-3.8134
FAM60A	3	0.68101	0.73741	1	15712	1	-3.0829	0.002384	0.0023692	0.899612	48	1	-3.0829
RECQL4	3	0.83585	0.83924	1	18019	1	-4.0084	0.0024802	0.0024646	0.899612	49	1	-4.0084
UBE2V1	3	0.90627	0.90632	1	19478	0	-4.2021	0.0025284	0.0025111	0.899612	50	1	-4.2021
hsa-mir-566	1	0.99744	0.99746	1	21546	0	0.047291	0.0025626	0.0025509	0.899612	51	0	0.047291
EP300	3	0.3653	0.51995	1	10908	2	-4.7088	0.0025765	0.0025596	0.899612	52	1	-4.7088
ST6GALNAC4	3	0.96291	0.96306	1	20764	0	-3.511	0.0026246	0.0026113	0.899612	53	1	-3.511
NonTargetingControlGuideForHuman_0685	1	0.99734	0.99737	1	21543	0	0.015766	0.002659	0.0026424	0.899612	54	0	0.015766
KLF5	2	0.18298	0.29284	0.988098	6944	1	-2.2085	0.0027134	0.002723	0.899612	55	1	-2.2085
EBF3	3	0.98383	0.98395	1	21254	0	-3.0287	0.0027208	0.0027037	0.899612	56	1	-3.0287
ARGFX	2	0.77395	0.7735	1	16984	0	-1.6163	0.0027455	0.0027481	0.899612	57	1	-1.6163
LRIG2	3	0.96348	0.96362	1	20774	0	-2.3732	0.0027689	0.00275	0.899612	58	1	-2.3732
hsa-mir-2113	4	0.85621	0.87926	1	18388	1	-3.6296	0.0027927	0.0028296	0.899612	59	1	-3.6296
GANAB	3	0.9005	0.90058	1	19347	0	-3.3349	0.002817	0.0027948	0.899612	60	1	-3.3349
OLFML3	3	0.85286	0.85402	1	18318	1	-4.0307	0.0028651	0.002847	0.899612	61	1	-4.0307
hsa-mir-5691	4	0.03916	0.11672	0.978652	2045	1	-4.2563	0.0029209	0.0029605	0.899612	62	1	-4.2563
NonTargetingControlGuideForHuman_0009	1	0.99705	0.99709	1	21537	0	-0.31866	0.0029482	0.0029211	0.899612	63	0	-0.31866
PRKCB	3	0.034937	0.08638	0.97123	1827	2	-5.5619	0.0029614	0.0029399	0.899612	64	1	-5.5619
hsa-mir-95	4	0.12773	0.27965	0.986612	5642	1	-3.7145	0.002985	0.0030319	0.899612	65	1	-3.7145
MFGE8	3	0.44854	0.60356	1	12639	1	-4.2512	0.0030095	0.0029903	0.899612	66	1	-4.2512
RBFOX2	3	0.96909	0.96919	1	20905	0	-0.36516	0.0030576	0.0030383	0.899612	67	1	-0.36516
PLEKHA1	3	0.23165	0.3814	1	8051	2	-4.9502	0.0031057	0.0030827	0.899612	68	1	-4.9502
LOC100130348	3	0.81318	0.82107	1	17605	1	-3.6139	0.0031538	0.0031303	0.899612	69	1	-3.6139
LMAN1L	3	0.88252	0.88259	1	18933	0	-2.4742	0.0032019	0.0031747	0.899612	70	1	-2.4742
hsa-mir-4686	4	0.017461	0.05652	0.971044	950	1	-3.3123	0.0032415	0.0032864	0.899612	71	1	-3.3123
IL4	3	0.27986	0.43197	1	9101	1	-4.2075	0.00325	0.0032218	0.899612	72	1	-4.2075
FAM114A1	3	0.46768	0.62263	1	13027	2	-4.5376	0.003298	0.0032653	0.899612	73	1	-4.5376
LOC100996485	3	0.50349	0.65599	1	13739	1	-3.8635	0.0033461	0.0033134	0.899612	74	1	-3.8635
HLA-DPA1	3	0.19024	0.33772	0.998632	7100	2	-4.5178	0.0034904	0.0034607	0.899612	75	1	-4.5178
CNN3	3	0.71044	0.75381	1	16076	1	-4.391	0.0035385	0.0035175	0.899612	76	1	-4.391
FTSJ2	3	0.81412	0.82179	1	17620	1	-3.5396	0.0035866	0.003571	0.899612	77	1	-3.5396
UGT2B11	3	0.47576	0.63067	1	13201	1	-2.3795	0.0036347	0.0036191	0.899612	78	1	-2.3795
ZGLP1	3	0.14547	0.28933	0.988098	6077	1	-2.972	0.0037308	0.0037203	0.899612	79	1	-2.972
NonTargetingControlGuideForHuman_0198	1	0.99625	0.99631	1	21523	0	-0.75284	0.0037515	0.0036914	0.899612	80	0	-0.75284
FAM186A	3	0.5793	0.68789	1	14540	1	-2.7185	0.0037789	0.0037596	0.899612	81	1	-2.7185
ANO4	3	0.29662	0.44932	1	9483	2	-4.8264	0.003827	0.0038109	0.899612	82	1	-4.8264
TMEM244	3	0.99885	0.99886	1	21600	0	-2.2438	0.0038751	0.0038562	0.899612	83	1	-2.2438
hsa-mir-6717	4	0.65899	0.79086	1	15432	2	-3.2851	0.0038824	0.0039102	0.899612	84	1	-3.2851
PIGH	3	0.96071	0.96091	1	20700	0	-3.8024	0.0039712	0.0039546	0.899612	85	1	-3.8024
OR6M1	3	0.31049	0.46389	1	9777	1	-3.8	0.0040193	0.0040026	0.899612	86	1	-3.8
PSG8	3	0.14976	0.29395	0.988098	6172	2	-5.1303	0.0042116	0.004193	0.899612	87	1	-5.1303
EML1	3	0.48718	0.64195	1	13439	2	-4.5061	0.0042596	0.0042576	0.899612	88	1	-4.5061
PPT2	3	0.44997	0.60495	1	12669	2	-4.0541	0.0044038	0.0044068	0.899612	89	1	-4.0541
INPP5B	3	0.50956	0.65838	1	13806	1	-3.7654	0.0044519	0.0044617	0.899612	90	1	-3.7654
GDF9	3	0.084502	0.19092	0.978652	4033	2	-5.0913	0.0044999	0.0045029	0.899612	91	1	-5.0913
hsa-mir-6722	4	0.80252	0.85394	1	17431	1	-2.5791	0.0045231	0.0045697	0.899612	92	1	-2.5791
OVOL1	3	0.30213	0.45514	1	9595	1	-1.5202	0.004548	0.0045528	0.899612	93	1	-1.5202
NonTargetingControlGuideForHuman_0195	1	0.99542	0.99546	1	21504	0	-0.53031	0.004579	0.0045011	0.899612	94	0	-0.53031
RPS10-NUDT3	1	0.99542	0.99546	1	21503	0	-0.53031	0.004579	0.0045011	0.899612	95	0	-0.53031
hsa-mir-4476	4	0.77313	0.84228	1	16974	1	-3.9495	0.0045871	0.0046301	0.899612	96	1	-3.9495
ARHGEF2	3	0.19515	0.34289	0.998732	7220	1	-2.972	0.004596	0.004602	0.899612	97	1	-2.972
POLR2I	2	0.97568	0.97566	1	21062	0	-1.5371	0.0046379	0.0046507	0.899612	98	0	-1.5371
PMM1	3	0.066165	0.15402	0.978652	3209	2	-5.3957	0.0046441	0.0046393	0.899612	99	1	-5.3957
ANKHD1-EIF4EBP3	2	0.95486	0.95494	1	20560	0	-1.7133	0.004702	0.0047203	0.899612	100	0	-1.7133
UTP14A	2	0.34153	0.43848	1	10432	1	-2.6003	0.004734	0.0047523	0.899612	101	0	-2.6003
CDCA2	3	0.22728	0.37678	1	7962	2	-4.9592	0.0047402	0.004723	0.899612	102	1	-4.9592
MS4A13	3	0.025305	0.064246	0.971044	1358	2	-5.2613	0.0047882	0.0047793	0.899612	103	1	-5.2613
OR5H1	3	0.038419	0.094226	0.97123	2004	1	-3.6379	0.0048363	0.0048255	0.899612	104	1	-3.6379
CCDC125	2	0.94925	0.94928	1	20432	0	-1.7807	0.0048622	0.0048896	0.899612	105	0	-1.7807
TLX3	3	0.85476	0.85575	1	18359	1	-4.1669	0.0048843	0.0048764	0.899612	106	1	-4.1669
hsa-mir-6079	4	0.011359	0.037966	0.971044	646	2	-3.3357	0.0049073	0.0049578	0.899612	107	1	-3.3357
STAB2	3	0.77094	0.79122	1	16942	1	-3.7373	0.0049323	0.0049294	0.899612	108	1	-3.7373
RUSC2	3	0.022816	0.058349	0.971044	1226	1	-4.3071	0.0049804	0.0049812	0.899612	109	1	-4.3071
HDDC3	3	0.82181	0.82788	1	17756	1	-4.3302	0.0050284	0.0050306	0.899612	110	1	-4.3302
KCTD5	3	0.69193	0.74335	1	15844	1	-3.0431	0.0050765	0.0050883	0.899612	111	1	-3.0431
FARSA	2	0.99542	0.99533	1	21500	0	-1.1985	0.0051187	0.0051519	0.899612	112	0	-1.1985
CCDC180	3	0.14937	0.29353	0.988098	6156	2	-4.8237	0.0051245	0.0051313	0.899612	113	1	-4.8237
SGPL1	3	0.071695	0.16532	0.978652	3459	1	-4.1391	0.0051725	0.0051812	0.899612	114	1	-4.1391
KDM5A	3	0.76089	0.78462	1	16794	1	-2.3732	0.0052206	0.0052343	0.899612	115	1	-2.3732
MS4A10	3	0.69748	0.74646	1	15910	1	-4.0675	0.0053166	0.0053354	0.899612	116	1	-4.0675
POLR2M	3	0.54364	0.67249	1	14150	1	-4.1118	0.0053646	0.0053899	0.899612	117	1	-4.1118
CCDC78	3	0.53558	0.66912	1	14059	1	-3.8792	0.0054127	0.0054338	0.899612	118	1	-3.8792
PHTF1	3	0.62294	0.70811	1	15021	1	-3.6731	0.0054607	0.0054768	0.899612	119	1	-3.6731
MOB1A	3	0.96972	0.96982	1	20918	0	-3.3703	0.0055327	0.0055427	0.899612	120	1	-3.3703
hsa-mir-31	4	0.90772	0.91167	1	19511	1	-3.6672	0.0055475	0.005589	0.899612	121	1	-3.6672
CCDC116	3	0.99462	0.99471	1	21481	0	-3.1268	0.0056048	0.005615	0.899612	122	1	-3.1268
NKX2-4	3	0.32316	0.47695	1	10041	2	-4.7788	0.0056528	0.0056713	0.899612	123	1	-4.7788
CCDC37	2	0.99338	0.9933	1	21459	0	-1.4122	0.0056955	0.0057304	0.899612	124	0	-1.4122
C16orf13	3	0.43503	0.59016	1	12363	2	-4.5931	0.0057008	0.0057203	0.899612	125	1	-4.5931
hsa-mir-7110	4	0.64006	0.77609	1	15226	1	-4.0673	0.0057394	0.0057748	0.899612	126	1	-4.0673
DOPEY1	3	0.27511	0.42697	1	8992	1	-3.7585	0.0057488	0.0057647	0.899612	127	1	-3.7585
UBE2M	3	0.75255	0.77924	1	16659	1	-2.094	0.0057968	0.0058169	0.899612	128	1	-2.094
hsa-mir-3125	4	0.82817	0.86527	1	17885	1	-2.7401	0.0058034	0.0058411	0.899612	129	1	-2.7401
SPTSSB	3	0.96659	0.96669	1	20842	0	-2.8879	0.0058448	0.0058672	0.899612	130	1	-2.8879
CSRNP3	3	0.59695	0.69591	1	14721	1	-4.1859	0.0058929	0.0059139	0.899612	131	0	-4.1859
RABL2A	3	0.11603	0.25077	0.985482	5249	2	-4.2641	0.0059409	0.0059624	0.899612	132	0	-4.2641
APOL1	3	0.52944	0.66654	1	14006	1	-1.6876	0.0059889	0.0060068	0.899612	133	0	-1.6876
CMIP	3	0.58039	0.68839	1	14549	1	-4.0782	0.0060369	0.0060562	0.899612	134	0	-4.0782
OR1L3	3	0.47055	0.62549	1	13087	2	-4.5333	0.0060849	0.0060965	0.899612	135	0	-4.5333
SDC4	3	0.19869	0.34665	0.998878	7311	2	-5.0172	0.0061329	0.0061551	0.899612	136	0	-5.0172
PPM1N	3	0.20679	0.35534	1	7485	1	-3.2126	0.0062289	0.0062531	0.899612	137	0	-3.2126
C3orf20	3	0.18371	0.33068	0.994949	6964	2	-4.6809	0.0062769	0.0063016	0.899612	138	0	-4.6809
MAP1LC3A	3	0.91267	0.91267	1	19628	0	-1.9269	0.0063249	0.0063464	0.899612	139	0	-1.9269
ZNF688	3	0.060921	0.14321	0.978652	2997	2	-4.8288	0.0063729	0.0063954	0.899612	140	0	-4.8288
CD5L	3	0.62319	0.70823	1	15025	1	-3.1305	0.0064209	0.0064467	0.899612	141	0	-3.1305
MNF1	3	0.12084	0.25949	0.985482	5427	2	-5.2057	0.0065169	0.0065414	0.899612	142	0	-5.2057
MMP25	2	0.96627	0.96628	1	20835	0	-1.8727	0.0065284	0.0065711	0.899612	143	0	-1.8727
TRIM35	3	0.92837	0.92847	1	19970	0	-1.874	0.0065648	0.0065917	0.899612	144	0	-1.874
WWP2	3	0.14811	0.29217	0.988098	6129	2	-4.5432	0.0066128	0.0066471	0.899612	145	0	-4.5432
NUP62	3	0.99547	0.99557	1	21505	0	-2.6177	0.0067088	0.0067487	0.899612	146	0	-2.6177
ANGEL1	3	0.41194	0.56707	1	11865	1	-0.95168	0.0067568	0.0068018	0.899612	147	0	-0.95168
TSSC1	3	0.70549	0.75098	1	16021	1	-2.5851	0.0068527	0.0068984	0.899612	148	0	-2.5851
RANGRF	3	0.00098777	0.0028136	0.590935	101	1	-4.3037	0.0069007	0.0069446	0.899612	149	0	-4.3037
CADM2	3	0.40993	0.56506	1	11830	2	-4.6354	0.0069967	0.007049	0.899612	150	0	-4.6354
hsa-mir-4799	4	0.92514	0.92576	1	19893	1	-3.8657	0.0070186	0.0070522	0.899612	151	1	-3.8657
QRFPR	3	0.23712	0.38717	1	8174	1	-4.2373	0.0071406	0.0071835	0.899612	152	0	-4.2373
AIFM2	3	0.99786	0.99788	1	21559	0	-2.039	0.0071886	0.0072339	0.899612	153	0	-2.039
GMEB2	3	0.91659	0.91655	1	19718	0	-3.7846	0.0072365	0.0072714	0.899612	154	0	-3.7846
SSX4	2	0.20257	0.32008	0.992171	7398	1	-3.0281	0.0073289	0.0073474	0.899612	155	0	-3.0281
APC2	3	0.8995	0.89959	1	19326	0	-3.7521	0.0073325	0.0073602	0.899612	156	0	-3.7521
hsa-mir-4284	4	0.056505	0.16077	0.978652	2803	3	-4.7474	0.0073702	0.0073977	0.899612	157	1	-4.7474
CD200R1L	3	0.41439	0.56956	1	11919	2	-4.6274	0.0073804	0.0073991	0.899612	158	0	-4.6274
NonTargetingControlGuideForHuman_0463	1	0.99262	0.99259	1	21443	0	-0.86276	0.0073826	0.007341	0.899612	159	0	-0.86276
NonTargetingControlGuideForHuman_0775	1	0.99234	0.99232	1	21439	0	-0.86987	0.0076557	0.0076119	0.899612	160	0	-0.86987
BOK	3	0.92585	0.92589	1	19912	0	-3.9156	0.0076682	0.0076595	0.899612	161	0	-3.9156
ANKRD33B	3	0.34689	0.50122	1	10528	1	-1.9269	0.0076682	0.0076595	0.899612	162	0	-1.9269
AVPR1A	3	0.60589	0.70002	1	14834	1	-3.2161	0.0076682	0.0076595	0.899612	163	0	-3.2161
NCAPG2	3	0.92222	0.92226	1	19830	0	-4.0287	0.0076682	0.0076595	0.899612	164	0	-4.0287
NHP2	3	0.20968	0.35831	1	7548	1	-4.391	0.0076682	0.0076595	0.899612	165	0	-4.391
CACNG1	3	0.096709	0.21458	0.984438	4498	2	-5.28	0.0076682	0.0076595	0.899612	166	0	-5.28
ASPRV1	3	0.75396	0.78012	1	16687	1	-4.2136	0.0076682	0.0076595	0.899612	167	0	-4.2136
OR2T35	3	0.94197	0.94208	1	20262	0	-1.6719	0.0079079	0.0078902	0.899612	168	0	-1.6719
CDK1	3	0.90877	0.90876	1	19545	0	-4.176	0.0080038	0.0079854	0.899612	169	0	-4.176
LRG1	3	0.93906	0.93922	1	20201	0	-3.5227	0.0080517	0.0080394	0.899612	170	0	-3.5227
AGMO	3	0.17329	0.31943	0.992171	6712	1	-4.2752	0.0080997	0.0080856	0.899612	171	0	-4.2752
TTI1	3	0.24166	0.39194	1	8269	2	-4.8749	0.0081476	0.0081236	0.899612	172	0	-4.8749
HMGN3	3	0.86432	0.86457	1	18558	1	-3.8294	0.0081956	0.0081675	0.899612	173	0	-3.8294
hsa-mir-1258	4	0.17771	0.35337	1	6817	3	-4.8021	0.0082327	0.0082604	0.899612	174	0	-4.8021
PCSK1	3	0.010098	0.02704	0.971044	580	2	-5.8288	0.0082435	0.0082133	0.899612	175	0	-5.8288
CMTM5	3	0.58931	0.69238	1	14632	1	-4.1503	0.0082914	0.0082591	0.899612	176	0	-4.1503
KMT2D	3	0.79505	0.80778	1	17312	1	-3.2613	0.0083394	0.0083103	0.899612	177	0	-3.2613
SPRY2	3	0.80424	0.8144	1	17455	1	-3.3511	0.0083873	0.0083556	0.899612	178	0	-3.3511
CYB5R2	3	0.69254	0.74371	1	15853	1	-2.6177	0.0084352	0.0083955	0.899612	179	0	-2.6177
MRPL47	3	0.94197	0.94208	1	20263	0	-3.4223	0.0084832	0.008438	0.899612	180	0	-3.4223
KDM6A	3	0.78683	0.80203	1	17210	1	-1.6817	0.008579	0.0085241	0.899612	181	0	-1.6817
hsa-mir-3658	4	0.0082065	0.028022	0.971044	488	2	-4.2713	0.0086158	0.008644	0.899612	182	0	-4.2713
LCT	3	0.35719	0.51179	1	10730	2	-4.7226	0.0086269	0.0085584	0.899612	183	0	-4.7226
TBATA	3	0.40709	0.56226	1	11768	1	-4.4709	0.0086748	0.0086106	0.899612	184	0	-4.4709
SERPINA9	3	0.1828	0.32972	0.994526	6942	1	-3.7125	0.0087228	0.0086472	0.899612	185	0	-3.7125
NonTargetingControlGuideForHuman_0345	1	0.9912	0.99117	1	21408	0	-0.91723	0.0088045	0.0087744	0.899612	186	0	-0.91723
TTYH3	3	0.80804	0.8172	1	17519	1	-4.0125	0.0088665	0.0087891	0.899612	187	0	-4.0125
GJD4	3	0.78103	0.79799	1	17119	1	-3.3177	0.0089623	0.0088893	0.899612	188	0	-3.3177
BRPF3	3	0.40568	0.56086	1	11735	2	-4.6426	0.0090103	0.0089405	0.899612	189	0	-4.6426
PRPF38B	2	0.7316	0.73165	1	16350	1	-2.5301	0.009137	0.0091483	0.899612	190	0	-2.5301
DMRTB1	2	0.37981	0.46244	1	11212	1	-2.8749	0.009137	0.0091483	0.899612	191	0	-2.8749
BRF1	2	0.89484	0.89473	1	19220	0	-2.2502	0.009137	0.0091483	0.899612	192	0	-2.2502
DXO	2	0.76606	0.76553	1	16874	0	-2.486	0.009137	0.0091483	0.899612	193	0	-2.486
RPL3	2	0.99542	0.99533	1	21502	0	-1.4873	0.009137	0.0091483	0.899612	194	0	-1.4873
ANKRD32	2	0.63277	0.64386	1	15124	1	-2.3807	0.009137	0.0091483	0.899612	195	0	-2.3807
SS18L2	2	0.99689	0.99684	1	21535	0	-1.3871	0.009137	0.0091483	0.899612	196	0	-1.3871
IAH1	3	0.20834	0.35693	1	7513	1	-4.3656	0.009154	0.0090728	0.899612	197	0	-4.3656
LRRC6	3	0.76143	0.78497	1	16797	1	-4.3488	0.0092019	0.0091218	0.899612	198	0	-4.3488
PPP1CA	3	0.89673	0.89683	1	19261	0	-3.868	0.0092498	0.0091785	0.899612	199	0	-3.868
ERGIC2	3	0.026475	0.067	0.971044	1420	2	-5.6248	0.0093456	0.0092852	0.899612	200	0	-5.6248
ALAS2	3	0.12438	0.26587	0.98596	5552	1	-3.0193	0.0093935	0.0093323	0.899612	201	0	-3.0193
ENGASE	3	0.93605	0.93616	1	20134	0	-4.1391	0.0094414	0.0093758	0.899612	202	0	-4.1391
SPIN2A	3	0.12155	0.26078	0.985482	5457	2	-4.6583	0.0094893	0.0094234	0.899612	203	0	-4.6583
CLDN17	3	0.92385	0.92388	1	19866	0	-3.7163	0.0095372	0.0094673	0.899612	204	0	-3.7163
PIGF	3	0.087249	0.19629	0.978652	4146	2	-5.1811	0.0095851	0.0095094	0.899612	205	0	-5.1811
VCAM1	3	0.63951	0.71617	1	15220	1	-2.7939	0.0096329	0.009558	0.899612	206	0	-2.7939
KLHDC8B	3	0.58931	0.69238	1	14633	1	-4.4754	0.0096808	0.0096065	0.899612	207	0	-4.4754
C4orf48	3	0.18829	0.33562	0.996889	7064	1	-1.2637	0.0097287	0.0096559	0.899612	208	0	-1.2637
SLC39A3	3	0.9454	0.94556	1	20346	0	-3.9468	0.0098245	0.009757	0.899612	209	0	-3.9468
SPINK4	3	0.47496	0.62988	1	13180	1	-3.9265	0.0098724	0.0098019	0.899612	210	0	-3.9265
hsa-mir-1469	4	0.99393	0.9939	1	21470	0	-2.9811	0.0098922	0.0099131	0.899612	211	0	-2.9811
ADAMTS14	3	0.92333	0.92338	1	19856	0	-3.8188	0.0099681	0.0098994	0.899612	212	0	-3.8188
CCNL2	3	0.86404	0.86432	1	18548	1	-1.1201	0.010064	0.0099978	0.899612	213	0	-1.1201
AADAT	3	0.99904	0.99905	1	21609	0	-2.4443	0.010112	0.01004	0.899612	214	0	-2.4443
OR6Y1	3	0.03978	0.097354	0.97396	2070	1	-4.0984	0.01016	0.010089	0.899612	215	0	-4.0984
CCDC159	3	0.64568	0.71923	1	15285	1	-4.154	0.010208	0.010137	0.899612	216	0	-4.154
GDI2	3	0.43133	0.58649	1	12287	1	-4.4395	0.010255	0.010186	0.899612	217	0	-4.4395
SIPA1L3	3	0.48685	0.64162	1	13424	1	-4.2701	0.010303	0.010237	0.899612	218	0	-4.2701
C19orf12	3	0.9278	0.92787	1	19959	0	-3.7953	0.010351	0.010277	0.899612	219	0	-3.7953
ZNF616	3	0.97674	0.97685	1	21086	0	-3.7012	0.010399	0.010331	0.899612	220	0	-3.7012
KAT2B	3	0.063409	0.14831	0.978652	3111	2	-5.407	0.010447	0.010372	0.899612	221	0	-5.407
LAG3	3	0.89159	0.89162	1	19150	0	-4.0743	0.010495	0.010424	0.899612	222	0	-4.0743
SLC12A8	3	0.082728	0.18747	0.978652	3951	1	-3.0963	0.010543	0.010479	0.899612	223	0	-3.0963
CBX7	3	0.66715	0.7301	1	15524	1	-3.2092	0.01059	0.010527	0.899612	224	0	-3.2092
NonTargetingControlGuideForHuman_0514	1	0.98938	0.98941	1	21375	0	-0.95168	0.01062	0.010567	0.899612	225	0	-0.95168
TRPM3	3	0.60861	0.70126	1	14865	1	-3.0989	0.010638	0.010578	0.899612	226	0	-3.0989
ATP6V0D2	3	0.78427	0.80021	1	17172	1	-3.4914	0.010686	0.010623	0.899612	227	0	-3.4914
EMC8	3	0.35696	0.51155	1	10724	1	-2.055	0.010734	0.010677	0.899612	228	0	-2.055
NOTCH4	3	0.96009	0.96026	1	20688	0	-1.9269	0.010782	0.01072	0.899612	229	0	-1.9269
VIPAS39	3	0.68476	0.73944	1	15760	1	-1.4735	0.01083	0.010774	0.899612	230	0	-1.4735
ST14	3	0.10498	0.23027	0.984438	4818	1	-3.8658	0.010878	0.010825	0.899612	231	0	-3.8658
hsa-mir-524	3	0.68157	0.7377	1	15719	1	-3.8181	0.010925	0.010876	0.899612	232	0	-3.8181
PCTP	3	0.20151	0.34969	1	7366	2	-4.493	0.011021	0.010963	0.899612	233	0	-4.493
ELMOD1	3	0.014813	0.038874	0.971044	830	2	-5.7541	0.011069	0.011004	0.899612	234	0	-5.7541
PHACTR2	3	0.17539	0.32172	0.992171	6765	1	-3.0829	0.011117	0.011044	0.899612	235	0	-3.0829
METTL13	3	0.90447	0.90448	1	19441	0	-3.1603	0.011165	0.011087	0.899612	236	0	-3.1603
DPM3	3	0.99135	0.99144	1	21417	0	-3.1343	0.011308	0.011224	0.899612	237	0	-3.1343
hsa-mir-4768	4	0.18544	0.36445	1	7001	2	-4.3997	0.011677	0.011726	0.899612	238	0	-4.3997
hsa-mir-1291	4	0.094926	0.2285	0.984438	4446	2	-4.719	0.011868	0.011911	0.899612	239	0	-4.719
AGAP5	1	0.98797	0.988	1	21338	0	-1.2439	0.012026	0.011956	0.899612	240	0	-1.2439
hsa-mir-4661	4	0.075634	0.19734	0.978652	3622	2	-4.2807	0.012123	0.012164	0.899612	241	0	-4.2807
hsa-mir-4673	4	0.91975	0.92116	1	19781	1	-3.227	0.012378	0.012423	0.899612	242	0	-3.227
CENPI	2	0.20509	0.32358	0.992188	7460	1	-3.065	0.012461	0.012453	0.899612	243	0	-3.065
GAGE2A	2	0.60433	0.62089	1	14810	1	-2.6768	0.012461	0.012453	0.899612	244	0	-2.6768
RBM25	2	0.96111	0.96119	1	20705	0	-2.0003	0.012461	0.012453	0.899612	245	0	-2.0003
hsa-mir-548ak	2	0.99812	0.99808	1	21568	0	-1.3	0.012461	0.012453	0.899612	246	0	-1.3
GNGT2	2	0.014615	0.027449	0.971044	820	1	-3.5128	0.012461	0.012453	0.899612	247	0	-3.5128
CRKL	2	0.9337	0.93379	1	20080	0	-2.1389	0.012461	0.012453	0.899612	248	0	-2.1389
MRPL41	2	0.94436	0.94439	1	20321	0	-2.0941	0.012461	0.012453	0.899612	249	0	-2.0941
PCDHGC5	2	0.96997	0.96998	1	20922	0	-1.9341	0.012461	0.012453	0.899612	250	0	-1.9341
NonTargetingControlGuideForHuman_0989	1	0.98698	0.98699	1	21312	0	-1.222	0.013022	0.012947	0.899612	251	0	-1.222
NonTargetingControlGuideForHuman_0021	1	0.98698	0.98699	1	21311	0	-1.222	0.013022	0.012947	0.899612	252	0	-1.222
hsa-mir-105-1	4	0.82788	0.86514	1	17878	1	-3.3884	0.013205	0.013241	0.899612	253	0	-3.3884
hsa-mir-23c	4	0.43511	0.62157	1	12375	2	-3.7135	0.013332	0.013367	0.899612	254	0	-3.7135
TMEM170A	3	0.92202	0.92207	1	19824	0	-3.3703	0.013674	0.013598	0.899612	255	0	-3.3703
ZBTB45	3	0.68981	0.74218	1	15823	1	-4.0377	0.013674	0.013598	0.899612	256	0	-4.0377
CD86	3	0.065065	0.15172	0.978652	3171	2	-5.4008	0.013674	0.013598	0.899612	257	0	-5.4008
HLCS	3	0.90233	0.90237	1	19382	0	-3.9764	0.013674	0.013598	0.899612	258	0	-3.9764
TLR8	3	0.1436	0.28731	0.987873	6036	2	-4.9448	0.013674	0.013598	0.899612	259	0	-4.9448
UBE2D4	3	0.28671	0.43901	1	9251	2	-4.8426	0.013674	0.013598	0.899612	260	0	-4.8426
MMP11	3	0.17864	0.3252	0.992188	6849	2	-4.5424	0.013674	0.013598	0.899612	261	0	-4.5424
KIFC2	3	0.38747	0.54242	1	11387	1	-3.7299	0.013674	0.013598	0.899612	262	0	-3.7299
GFI1B	3	0.97037	0.97046	1	20931	0	-3.6497	0.013674	0.013598	0.899612	263	0	-3.6497
POLA1	3	0.92237	0.92243	1	19832	0	-1.4735	0.013674	0.013598	0.899612	264	0	-1.4735
TMEM165	3	0.084911	0.19174	0.978652	4045	2	-4.7716	0.013674	0.013598	0.899612	265	0	-4.7716
TMEM258	3	0.50592	0.65695	1	13768	1	-3.3037	0.013674	0.013598	0.899612	266	0	-3.3037
EXOSC8	3	0.9446	0.94474	1	20325	0	-3.3414	0.013674	0.013598	0.899612	267	0	-3.3414
C17orf66	3	0.16746	0.31316	0.990874	6580	2	-5.0841	0.013674	0.013598	0.899612	268	0	-5.0841
MPZ	3	0.98698	0.98711	1	21314	0	-1.6876	0.013674	0.013598	0.899612	269	0	-1.6876
EIF3K	3	0.76673	0.78839	1	16885	1	-3.2389	0.013674	0.013598	0.899612	270	0	-3.2389
WDSUB1	3	0.19272	0.34037	0.998732	7159	2	-4.7812	0.013674	0.013598	0.899612	271	0	-4.7812
TUBB4B	3	0.41087	0.566	1	11848	2	-4.6334	0.013674	0.013598	0.899612	272	0	-4.6334
MUS81	3	0.36055	0.51521	1	10799	2	-4.717	0.013674	0.013598	0.899612	273	0	-4.717
CEP104	3	0.80895	0.81787	1	17533	1	-3.375	0.013674	0.013598	0.899612	274	0	-3.375
AKIRIN1	3	0.027105	0.06846	0.971044	1450	2	-5.5238	0.013674	0.013598	0.899612	275	0	-5.5238
KLF15	3	0.12603	0.26815	0.986267	5602	1	-1.5086	0.013674	0.013598	0.899612	276	0	-1.5086
C1QL1	3	0.36139	0.51605	1	10830	2	-4.7158	0.013674	0.013598	0.899612	277	0	-4.7158
PDE6D	3	0.33046	0.48441	1	10191	2	-4.7667	0.013674	0.013598	0.899612	278	0	-4.7667
ZNF98	3	0.087611	0.19701	0.978652	4161	1	-4.3113	0.013674	0.013598	0.899612	279	0	-4.3113
HIAT1	3	0.14143	0.28498	0.98701	5977	1	-4.4688	0.013674	0.013598	0.899612	280	0	-4.4688
KIAA0754	3	0.32982	0.48376	1	10176	1	-4.2929	0.013674	0.013598	0.899612	281	0	-4.2929
NPBWR1	3	0.94974	0.9499	1	20441	0	-3.0193	0.013674	0.013598	0.899612	282	0	-3.0193
TOLLIP	3	0.7882	0.80298	1	17231	1	-4.4739	0.013674	0.013598	0.899612	283	0	-4.4739
TEX22	3	0.28193	0.4341	1	9140	1	-4.2963	0.013674	0.013598	0.899612	284	0	-4.2963
CD97	3	0.98244	0.98256	1	21230	0	-2.2438	0.013674	0.013598	0.899612	285	0	-2.2438
SNRPE	3	0.43438	0.58952	1	12355	1	-3.7941	0.013674	0.013598	0.899612	286	0	-3.7941
FAM167A	3	0.32254	0.47629	1	10032	1	-4.2313	0.013674	0.013598	0.899612	287	0	-4.2313
KRT20	3	0.63326	0.71309	1	15129	1	-1.6876	0.013674	0.013598	0.899612	288	0	-1.6876
TRPV2	3	0.12915	0.27155	0.986612	5673	1	-2.094	0.013674	0.013598	0.899612	289	0	-2.094
NEO1	3	0.62319	0.70823	1	15024	1	-2.4443	0.013674	0.013598	0.899612	290	0	-2.4443
ALB	3	0.66395	0.72843	1	15486	1	-4.0227	0.013674	0.013598	0.899612	291	0	-4.0227
IRAK2	3	0.93329	0.93341	1	20072	0	-3.737	0.013674	0.013598	0.899612	292	0	-3.737
RPS27A	3	0.9357	0.93582	1	20120	0	-3.6018	0.013674	0.013598	0.899612	293	0	-3.6018
DCUN1D2	3	0.61466	0.70412	1	14930	1	-3.5282	0.013674	0.013598	0.899612	294	0	-3.5282
TP53BP2	3	0.5311	0.66724	1	14015	1	-4.4613	0.013674	0.013598	0.899612	295	0	-4.4613
CHAF1A	3	0.97953	0.9796	1	21160	0	-3.5634	0.013674	0.013598	0.899612	296	0	-3.5634
B4GALNT1	3	0.98194	0.98206	1	21220	0	-2.0785	0.013674	0.013598	0.899612	297	0	-2.0785
ESPN	3	0.31125	0.46464	1	9793	1	-2.4623	0.013674	0.013598	0.899612	298	0	-2.4623
CHODL	3	0.27911	0.43117	1	9081	2	-4.6013	0.013674	0.013598	0.899612	299	0	-4.6013
ASB4	3	0.46456	0.61953	1	12960	2	-4.5226	0.013674	0.013598	0.899612	300	0	-4.5226
HNRNPC	3	0.96205	0.96219	1	20733	0	-3.397	0.013674	0.013598	0.899612	301	0	-3.397
SLC12A9	3	0.18393	0.33094	0.994949	6973	2	-5.0463	0.013674	0.013598	0.899612	302	0	-5.0463
C3orf18	3	0.1959	0.34369	0.998732	7246	1	-2.9466	0.013674	0.013598	0.899612	303	0	-2.9466
STIL	3	0.60985	0.70183	1	14879	1	-2.6882	0.013674	0.013598	0.899612	304	0	-2.6882
EPB41	3	0.33718	0.49133	1	10346	2	-4.7559	0.013674	0.013598	0.899612	305	0	-4.7559
CDK11A	3	0.94908	0.94926	1	20427	0	-3.3686	0.013674	0.013598	0.899612	306	0	-3.3686
CCDC126	3	0.79421	0.80719	1	17300	1	-3.2019	0.013674	0.013598	0.899612	307	0	-3.2019
UTP18	3	0.82656	0.83163	1	17849	1	-4.0931	0.013674	0.013598	0.899612	308	0	-4.0931
GNB3	3	0.96401	0.96413	1	20788	0	-2.8221	0.013674	0.013598	0.899612	309	0	-2.8221
SLC29A4	3	0.92518	0.92524	1	19897	0	-4.2128	0.013674	0.013598	0.899612	310	0	-4.2128
HLA-DRA	3	0.63788	0.71538	1	15192	1	-3.8259	0.013674	0.013598	0.899612	311	0	-3.8259
CDC37	3	0.17759	0.3241	0.992188	6816	2	-5.0612	0.013674	0.013598	0.899612	312	0	-5.0612
TRIP12	3	0.074644	0.17123	0.978652	3580	2	-5.3614	0.013674	0.013598	0.899612	313	0	-5.3614
BATF2	3	0.30914	0.4625	1	9746	2	-4.7601	0.013674	0.013598	0.899612	314	0	-4.7601
GNL3	3	0.82072	0.827	1	17738	1	-4.1251	0.013674	0.013598	0.899612	315	0	-4.1251
KCNH2	3	0.48445	0.63928	1	13377	1	-3.5367	0.013674	0.013598	0.899612	316	0	-3.5367
SPAM1	3	0.33975	0.49396	1	10403	1	-3.297	0.013674	0.013598	0.899612	317	0	-3.297
ARMC8	3	0.61266	0.70316	1	14905	1	-3.992	0.013674	0.013598	0.899612	318	0	-3.992
ABCG5	3	0.95704	0.95726	1	20616	0	-3.0963	0.013674	0.013598	0.899612	319	0	-3.0963
CD59	3	0.93251	0.93256	1	20061	0	-4.0655	0.013674	0.013598	0.899612	320	0	-4.0655
CLU	3	0.019941	0.051408	0.971044	1074	2	-5.4213	0.013674	0.013598	0.899612	321	0	-5.4213
RGS11	3	0.088836	0.19939	0.978652	4208	2	-5.3084	0.013674	0.013598	0.899612	322	0	-5.3084
TUBB2A	3	0.96205	0.96219	1	20734	0	-3.6432	0.013674	0.013598	0.899612	323	0	-3.6432
COA5	3	0.58767	0.69163	1	14620	1	-1.2637	0.013674	0.013598	0.899612	324	0	-1.2637
CSN2	3	0.98737	0.98752	1	21327	0	-2.8879	0.013674	0.013598	0.899612	325	0	-2.8879
MSANTD3	3	0.78103	0.79799	1	17122	1	-4.4128	0.013674	0.013598	0.899612	326	0	-4.4128
OR4D2	3	0.50655	0.65719	1	13774	1	-4.0206	0.013674	0.013598	0.899612	327	0	-4.0206
ADRB2	2	0.52404	0.56024	1	13960	1	-2.7441	0.014296	0.014269	0.904992	328	0	-2.7441
PDK4	2	0.11003	0.18552	0.978652	5032	1	-3.3384	0.014328	0.014303	0.904992	329	0	-3.3384
hsa-mir-4428	4	0.90222	0.90754	1	19380	1	-3.7852	0.014985	0.015096	0.904992	330	0	-3.7852
NonTargetingControlGuideForHuman_0415	1	0.98445	0.98447	1	21269	0	-1.2637	0.015552	0.015468	0.904992	331	0	-1.2637
NonTargetingControlGuideForHuman_0521	1	0.98445	0.98447	1	21270	0	-1.2637	0.015552	0.015468	0.904992	332	0	-1.2637
CNTNAP4	3	0.42081	0.57607	1	12058	1	-4.435	0.016036	0.015959	0.904992	333	0	-4.435
GTSF1L	3	0.91055	0.91056	1	19578	0	-3.3756	0.016084	0.01601	0.904992	334	0	-3.3756
SF3A2	2	0.3278	0.42999	1	10143	1	-3.1184	0.017531	0.017468	0.904992	335	0	-3.1184
ZNF813	2	0.32576	0.42875	1	10099	1	-3.1207	0.017531	0.017468	0.904992	336	0	-3.1207
OLFM3	2	0.72399	0.72437	1	16238	1	-2.733	0.017531	0.017468	0.904992	337	0	-2.733
RPL12	2	0.70542	0.70702	1	16019	1	-2.7545	0.017531	0.017468	0.904992	338	0	-2.7545
RPL19	2	0.39343	0.47114	1	11496	1	-3.0559	0.017531	0.017468	0.904992	339	0	-3.0559
hsa-mir-4712	4	0.087283	0.21619	0.984438	4148	1	-2.9984	0.01819	0.018275	0.904992	340	0	-2.9984
hsa-mir-6080	4	0.6358	0.77274	1	15159	2	-4.3275	0.01819	0.018275	0.904992	341	0	-4.3275
hsa-mir-4304	4	0.90925	0.91279	1	19557	1	-3.7603	0.01819	0.018275	0.904992	342	0	-3.7603
hsa-mir-6090	4	0.52731	0.68964	1	13985	1	-3.1292	0.01819	0.018275	0.904992	343	0	-3.1292
hsa-mir-422a	4	0.27601	0.48714	1	9009	2	-3.4129	0.01819	0.018275	0.904992	344	0	-3.4129
hsa-mir-6165	4	0.14837	0.31058	0.990874	6134	1	-3.2145	0.01819	0.018275	0.904992	345	0	-3.2145
hsa-mir-4745	4	0.9984	0.9984	1	21577	0	-3.1146	0.01819	0.018275	0.904992	346	0	-3.1146
hsa-mir-4750	4	0.97001	0.9699	1	20923	0	-1.7468	0.01819	0.018275	0.904992	347	0	-1.7468
hsa-mir-8072	4	0.97852	0.97849	1	21139	0	-3.1036	0.01819	0.018275	0.904992	348	0	-3.1036
hsa-mir-190b	4	0.084226	0.21134	0.982626	4021	3	-5.204	0.01819	0.018275	0.904992	349	0	-5.204
hsa-mir-595	4	0.91959	0.92103	1	19773	1	-3.4277	0.01819	0.018275	0.904992	350	0	-3.4277
hsa-mir-6890	4	0.26021	0.46656	1	8680	2	-4.3624	0.01819	0.018275	0.904992	351	0	-4.3624
hsa-mir-3616	4	0.89212	0.90064	1	19158	1	-3.708	0.01819	0.018275	0.904992	352	0	-3.708
hsa-mir-384	4	0.068625	0.18564	0.978652	3314	3	-5.0175	0.01819	0.018275	0.904992	353	0	-5.0175
hsa-mir-1285-2	4	0.21495	0.40581	1	7682	2	-4.4897	0.01819	0.018275	0.904992	354	0	-4.4897
hsa-mir-6799	4	0.85276	0.87742	1	18317	1	-3.7192	0.01819	0.018275	0.904992	355	0	-3.7192
PREPL	3	0.19869	0.34665	0.998878	7310	2	-4.7119	0.018633	0.018597	0.904992	356	0	-4.7119
ARHGAP18	3	0.89072	0.89075	1	19124	0	-4.1307	0.018633	0.018597	0.904992	357	0	-4.1307
PLA2G16	3	0.93147	0.93152	1	20036	0	-3.9827	0.018633	0.018597	0.904992	358	0	-3.9827
ACVR2B	3	0.95577	0.95599	1	20583	0	-2.8765	0.018633	0.018597	0.904992	359	0	-2.8765
ITPKB	3	0.95678	0.95701	1	20610	0	-3.4476	0.018633	0.018597	0.904992	360	0	-3.4476
GRAMD2	3	0.44953	0.60452	1	12662	2	-4.5698	0.018633	0.018597	0.904992	361	0	-4.5698
FTL	3	0.20785	0.35643	1	7500	2	-4.9988	0.018633	0.018597	0.904992	362	0	-4.9988
CAT	3	0.021391	0.05498	0.971044	1158	1	-3.2801	0.018633	0.018597	0.904992	363	0	-3.2801
ENPP6	3	0.90084	0.90092	1	19355	0	-4.1326	0.018633	0.018597	0.904992	364	0	-4.1326
RPLP2	3	0.42135	0.57661	1	12072	1	-3.8533	0.018633	0.018597	0.904992	365	0	-3.8533
COX4I1	3	0.76649	0.78824	1	16883	1	-4.3013	0.018633	0.018597	0.904992	366	0	-4.3013
LEKR1	3	0.77479	0.79378	1	16998	1	-4.1364	0.018633	0.018597	0.904992	367	0	-4.1364
RPS4X	3	0.544	0.67264	1	14156	1	-0.55293	0.018633	0.018597	0.904992	368	0	-0.55293
GP6	3	0.2426	0.39294	1	8285	2	-4.9293	0.018633	0.018597	0.904992	369	0	-4.9293
NAA30	3	0.31485	0.46839	1	9861	2	-4.4989	0.018633	0.018597	0.904992	370	0	-4.4989
FREM3	3	0.068734	0.15926	0.978652	3318	1	-4.3831	0.018633	0.018597	0.904992	371	0	-4.3831
FAM83C	3	0.74816	0.7765	1	16599	1	-4.1595	0.018633	0.018597	0.904992	372	0	-4.1595
ZNF431	3	0.47988	0.63476	1	13280	1	-4.2786	0.018633	0.018597	0.904992	373	0	-4.2786
COQ4	3	0.8124	0.82049	1	17590	1	-3.6432	0.018633	0.018597	0.904992	374	0	-3.6432
hsa-mir-7641-1	3	0.87059	0.87069	1	18670	1	-1.4735	0.018633	0.018597	0.904992	375	0	-1.4735
CES4A	3	0.20087	0.349	1	7354	1	-2.0707	0.018633	0.018597	0.904992	376	0	-2.0707
KDM5C	3	0.50479	0.65649	1	13759	1	-2.8879	0.018633	0.018597	0.904992	377	0	-2.8879
PLA2G2D	3	0.60221	0.6983	1	14779	1	-4.4724	0.018633	0.018597	0.904992	378	0	-4.4724
TLR5	3	0.90667	0.90669	1	19489	0	-3.3876	0.018633	0.018597	0.904992	379	0	-3.3876
ZMYM6NB	3	0.20186	0.35007	1	7374	2	-5.01	0.018633	0.018597	0.904992	380	0	-5.01
GTPBP8	3	0.73834	0.77039	1	16452	1	-3.2444	0.018633	0.018597	0.904992	381	0	-3.2444
HSPA2	3	0.7875	0.8025	1	17218	1	-4.4501	0.018633	0.018597	0.904992	382	0	-4.4501
MDH1B	3	0.22923	0.37881	1	8000	1	-4.1833	0.018633	0.018597	0.904992	383	0	-4.1833
BCDIN3D	3	0.81505	0.82253	1	17646	1	-3.0829	0.018633	0.018597	0.904992	384	0	-3.0829
APAF1	3	0.22404	0.3734	1	7889	2	-4.9655	0.018633	0.018597	0.904992	385	0	-4.9655
TAF10	3	0.049854	0.11953	0.978652	2530	1	-3.8141	0.018633	0.018597	0.904992	386	0	-3.8141
hsa-mir-548au	3	0.75581	0.78132	1	16725	1	-2.5686	0.018633	0.018597	0.904992	387	0	-2.5686
NLRC4	3	0.47887	0.63376	1	13259	1	-2.9678	0.018633	0.018597	0.904992	388	0	-2.9678
CR2	3	0.39696	0.55203	1	11552	2	-4.6563	0.018633	0.018597	0.904992	389	0	-4.6563
RPS13	3	0.96838	0.96846	1	20885	0	-3.6641	0.018633	0.018597	0.904992	390	0	-3.6641
SAMD15	3	0.87904	0.87911	1	18851	0	-2.5575	0.018633	0.018597	0.904992	391	0	-2.5575
LYSMD2	3	0.63979	0.71631	1	15222	1	-4.2021	0.018633	0.018597	0.904992	392	0	-4.2021
PLAC8	3	0.82341	0.82917	1	17782	1	-1.5822	0.018633	0.018597	0.904992	393	0	-1.5822
EEF1A2	3	0.36929	0.52404	1	10998	2	-4.6019	0.018633	0.018597	0.904992	394	0	-4.6019
CCKAR	3	0.7077	0.75223	1	16049	1	-4.459	0.018633	0.018597	0.904992	395	0	-4.459
FLT3LG	3	0.98089	0.98098	1	21191	0	-2.486	0.018633	0.018597	0.904992	396	0	-2.486
GTF2B	3	0.36884	0.52359	1	10986	1	-3.9701	0.018633	0.018597	0.904992	397	0	-3.9701
MCRS1	3	0.60798	0.70096	1	14858	1	-3.6102	0.018633	0.018597	0.904992	398	0	-3.6102
CENPT	3	0.5227	0.66375	1	13943	1	-2.7445	0.018633	0.018597	0.904992	399	0	-2.7445
LUC7L3	3	0.59558	0.69528	1	14706	1	-3.6246	0.018633	0.018597	0.904992	400	0	-3.6246
SAP18	3	0.76272	0.78576	1	16828	1	-3.8904	0.018633	0.018597	0.904992	401	0	-3.8904
LAMB4	3	0.376	0.53088	1	11131	2	-4.6905	0.018633	0.018597	0.904992	402	0	-4.6905
KCNV2	3	0.17381	0.31999	0.992171	6726	2	-5.07	0.018633	0.018597	0.904992	403	0	-5.07
SYDE2	3	0.84157	0.84411	1	18120	1	-2.0629	0.018633	0.018597	0.904992	404	0	-2.0629
BMF	3	0.21695	0.36599	1	7726	1	-4.4243	0.018633	0.018597	0.904992	405	0	-4.4243
PC	3	0.74295	0.77322	1	16509	1	-1.9293	0.018633	0.018597	0.904992	406	0	-1.9293
LAT	3	0.97335	0.97342	1	21017	0	-0.95276	0.018633	0.018597	0.904992	407	0	-0.95276
ATP5B	3	0.28301	0.43522	1	9168	1	-4.4531	0.018633	0.018597	0.904992	408	0	-4.4531
PDCD1LG2	3	0.088019	0.19783	0.978652	4176	2	-4.6341	0.018633	0.018597	0.904992	409	0	-4.6341
hsa-mir-3944	3	0.26151	0.4128	1	8709	2	-4.891	0.018633	0.018597	0.904992	410	0	-4.891
SPANXN4	3	0.52078	0.66297	1	13924	1	-2.9143	0.018633	0.018597	0.904992	411	0	-2.9143
KCNA6	3	0.48789	0.64264	1	13453	2	-4.5047	0.018633	0.018597	0.904992	412	0	-4.5047
TNFRSF13C	3	0.88164	0.88172	1	18914	0	-3.138	0.018633	0.018597	0.904992	413	0	-3.138
MVB12B	3	0.11093	0.24131	0.985482	5060	2	-5.2357	0.018633	0.018597	0.904992	414	0	-5.2357
CRP	3	0.014254	0.037473	0.971044	808	2	-4.708	0.018633	0.018597	0.904992	415	0	-4.708
PHB2	3	0.56271	0.68056	1	14341	1	-2.9931	0.018633	0.018597	0.904992	416	0	-2.9931
SPIB	3	0.24659	0.39713	1	8373	2	-4.9212	0.018633	0.018597	0.904992	417	0	-4.9212
RPL23A	3	0.021985	0.056384	0.971044	1191	1	-3.7976	0.018633	0.018597	0.904992	418	0	-3.7976
EXOG	3	0.49949	0.65411	1	13692	2	-4.4849	0.018633	0.018597	0.904992	419	0	-4.4849
MPC1L	3	0.072062	0.16603	0.978652	3473	2	-4.6466	0.018633	0.018597	0.904992	420	0	-4.6466
NRN1L	3	0.69164	0.74318	1	15842	1	-4.4402	0.018633	0.018597	0.904992	421	0	-4.4402
FIGN	3	0.63839	0.71561	1	15204	1	-4.1614	0.018633	0.018597	0.904992	422	0	-4.1614
LGALS1	3	0.90008	0.90014	1	19333	0	-3.7496	0.018633	0.018597	0.904992	423	0	-3.7496
PHF23	3	0.48685	0.64162	1	13425	1	-4.2189	0.018633	0.018597	0.904992	424	0	-4.2189
BYSL	3	0.24897	0.39964	1	8425	1	-3.4064	0.018633	0.018597	0.904992	425	0	-3.4064
CSDC2	3	0.45865	0.61367	1	12854	2	-4.501	0.018633	0.018597	0.904992	426	0	-4.501
ATP5I	3	0.97787	0.97793	1	21122	0	-3.3939	0.018633	0.018597	0.904992	427	0	-3.3939
MYADML2	3	0.43892	0.59406	1	12447	2	-4.587	0.018633	0.018597	0.904992	428	0	-4.587
DNAH6	3	0.17182	0.31783	0.992171	6669	2	-5.0749	0.018633	0.018597	0.904992	429	0	-5.0749
SLC13A4	3	0.13829	0.28157	0.986716	5901	1	-3.5522	0.018633	0.018597	0.904992	430	0	-3.5522
VWA9	3	0.21763	0.3667	1	7747	2	-4.9791	0.018633	0.018597	0.904992	431	0	-4.9791
NEFM	3	0.89691	0.89701	1	19269	0	-3.5052	0.018633	0.018597	0.904992	432	0	-3.5052
ATP7B	3	0.48901	0.64377	1	13472	1	-3.9308	0.018633	0.018597	0.904992	433	0	-3.9308
SLC35C2	3	0.62816	0.7106	1	15081	1	-4.415	0.018633	0.018597	0.904992	434	0	-4.415
FAU	3	0.98512	0.98527	1	21277	0	-2.9509	0.018633	0.018597	0.904992	435	0	-2.9509
SAT2	3	0.97172	0.9718	1	20966	0	-3.4288	0.018633	0.018597	0.904992	436	0	-3.4288
IFI30	3	0.75422	0.78029	1	16693	1	-2.9804	0.018633	0.018597	0.904992	437	0	-2.9804
RPP25L	3	0.80663	0.81617	1	17495	1	-1.222	0.018633	0.018597	0.904992	438	0	-1.222
OLFML2B	3	0.39478	0.54981	1	11522	1	-4.1466	0.018633	0.018597	0.904992	439	0	-4.1466
PAX7	3	0.90233	0.90237	1	19389	0	-3.2161	0.018633	0.018597	0.904992	440	0	-3.2161
TMEM229B	3	0.9364	0.93652	1	20143	0	-2.039	0.018633	0.018597	0.904992	441	0	-2.039
PCDH11Y	3	0.88825	0.8883	1	19065	0	-3.0829	0.018633	0.018597	0.904992	442	0	-3.0829
HRASLS5	3	0.41454	0.56972	1	11926	1	-2.6069	0.018633	0.018597	0.904992	443	0	-2.6069
FCN3	3	0.57151	0.68443	1	14443	1	-2.039	0.018633	0.018597	0.904992	444	0	-2.039
NonTargetingControlGuideForHuman_0976	1	0.98118	0.9812	1	21202	0	-1.4735	0.018822	0.018783	0.904992	445	0	-1.4735
NonTargetingControlGuideForHuman_0967	1	0.98118	0.9812	1	21198	0	-1.4735	0.018822	0.018783	0.904992	446	0	-1.4735
NonTargetingControlGuideForHuman_0409	1	0.98118	0.9812	1	21201	0	-1.4735	0.018822	0.018783	0.904992	447	0	-1.4735
NAPB	1	0.98118	0.9812	1	21199	0	-1.4735	0.018822	0.018783	0.904992	448	0	-1.4735
hsa-mir-548ba	1	0.98118	0.9812	1	21200	0	-1.4735	0.018822	0.018783	0.904992	449	0	-1.4735
NOMO3	2	0.77794	0.77745	1	17055	0	-2.4336	0.021127	0.021118	0.928825	450	0	-2.4336
ADO	2	0.98427	0.98424	1	21267	0	-1.9764	0.021127	0.021118	0.928825	451	0	-1.9764
C4orf19	2	0.72228	0.72273	1	16220	1	-2.7524	0.021127	0.021118	0.928825	452	0	-2.7524
CDCA8	2	0.83786	0.83781	1	18053	0	-2.326	0.021127	0.021118	0.928825	453	0	-2.326
NXT2	3	0.75691	0.78203	1	16740	1	-3.6176	0.021177	0.021215	0.928825	454	0	-3.6176
OR4D1	3	0.93589	0.93601	1	20128	0	-2.7603	0.021225	0.021254	0.928825	455	0	-2.7603
ZNF180	3	0.64836	0.72058	1	15313	1	-3.8465	0.021272	0.021297	0.928825	456	0	-3.8465
UNC80	3	0.023171	0.059183	0.971044	1244	1	-2.7841	0.02132	0.021354	0.928825	457	0	-2.7841
TAF13	3	0.47022	0.62517	1	13082	1	-4.226	0.021462	0.0215	0.928825	458	0	-4.226
SDCBP2	3	0.6798	0.73674	1	15694	1	-2.2438	0.02151	0.021544	0.928825	459	0	-2.2438
RUFY2	3	0.91709	0.9171	1	19728	0	-3.8624	0.021557	0.021579	0.928825	460	0	-3.8624
NANOG	3	0.32137	0.47506	1	10011	2	-4.7817	0.021605	0.021632	0.928825	461	0	-4.7817
SOCS1	3	0.9942	0.9943	1	21474	0	-2.5575	0.021652	0.021678	0.928825	462	0	-2.5575
CACNB2	3	0.17363	0.3198	0.992171	6723	1	-4.3096	0.0217	0.021731	0.928825	463	0	-4.3096
SIN3A	3	0.60833	0.70114	1	14862	1	-4.0984	0.021795	0.021821	0.928825	464	0	-4.0984
FAM78B	3	0.94214	0.94225	1	20270	0	-4.1213	0.021842	0.02186	0.928825	465	0	-4.1213
ARL8A	3	0.49744	0.6521	1	13639	1	-3.5522	0.02189	0.02191	0.928825	466	0	-3.5522
MRGPRG	3	0.98621	0.98635	1	21293	0	-3.6379	0.021937	0.021961	0.928825	467	0	-3.6379
GPR3	3	0.82744	0.83232	1	17870	1	-3.079	0.022032	0.022059	0.928825	468	0	-3.079
RNF186	3	0.7928	0.80619	1	17285	1	-3.1492	0.02208	0.022098	0.928825	469	0	-3.1492
ZNF829	3	0.7204	0.75956	1	16204	1	-3.8848	0.022127	0.022138	0.928825	470	0	-3.8848
CDH7	3	0.7019	0.74893	1	15963	1	-4.4311	0.022175	0.02218	0.928825	471	0	-4.4311
APLN	3	0.88663	0.88668	1	19027	0	-4.2616	0.022222	0.022221	0.928825	472	0	-4.2616
TSC1	3	0.94758	0.94778	1	20393	0	-3.6138	0.02227	0.022265	0.928825	473	0	-3.6138
NonTargetingControlGuideForHuman_0633	1	0.9777	0.97771	1	21113	0	-1.5202	0.0223	0.022252	0.928825	474	0	-1.5202
NonTargetingControlGuideForHuman_0553	1	0.9777	0.97771	1	21111	0	-1.0052	0.0223	0.022252	0.928825	475	0	-1.0052
NonTargetingControlGuideForHuman_0024	1	0.9777	0.97771	1	21112	0	-1.5202	0.0223	0.022252	0.928825	476	0	-1.5202
MILR1	3	0.30938	0.46274	1	9755	2	-4.8031	0.022317	0.022312	0.928825	477	0	-4.8031
PRIMA1	3	0.80951	0.81831	1	17542	1	-3.2936	0.022365	0.022357	0.928825	478	0	-3.2936
OCLN	3	0.52637	0.66526	1	13976	1	-4.2199	0.022412	0.022407	0.928825	479	0	-4.2199
PRICKLE3	3	0.83001	0.83441	1	17912	1	-4.1251	0.022483	0.022484	0.928825	480	0	-4.1251
FGF20	3	0.48685	0.64162	1	13434	2	-4.5068	0.022554	0.022547	0.928825	481	0	-4.5068
SCAMP5	3	0.77773	0.79578	1	17052	1	-2.0629	0.022602	0.022596	0.928825	482	0	-2.0629
IFNA14	3	0.21644	0.36544	1	7711	1	-4.1466	0.022649	0.022642	0.928825	483	0	-4.1466
ZNF837	3	0.30345	0.4565	1	9626	2	-4.8137	0.022697	0.022697	0.928825	484	0	-4.8137
CD300A	3	0.61714	0.70529	1	14955	1	-4.3608	0.022744	0.022746	0.928825	485	0	-4.3608
CSNK1E	3	0.58952	0.69247	1	14636	1	-3.5522	0.022839	0.022846	0.928825	486	0	-3.5522
PAN2	3	0.04024	0.098394	0.974601	2094	2	-5.5274	0.02291	0.022919	0.928825	487	0	-5.5274
TOP2A	3	0.96477	0.96489	1	20804	0	-2.3732	0.02291	0.022919	0.928825	488	0	-2.3732
SLC35E3	3	0.88123	0.8813	1	18906	0	-4.1364	0.022982	0.022989	0.928825	489	0	-4.1364
RNF125	3	0.39062	0.54558	1	11437	2	-4.6661	0.023029	0.023032	0.928825	490	0	-4.6661
LINGO3	3	0.54075	0.67127	1	14111	1	-2.861	0.023077	0.023082	0.928825	491	0	-2.861
HABP4	3	0.91709	0.9171	1	19729	0	-3.0963	0.023124	0.023141	0.928825	492	0	-3.0963
ARCN1	3	0.9982	0.99821	1	21569	0	-2.341	0.023171	0.023184	0.928825	493	0	-2.341
SETDB2	3	0.15345	0.29792	0.98982	6260	1	-3.8544	0.023219	0.023237	0.928825	494	0	-3.8544
TM6SF1	3	0.11426	0.24752	0.985482	5182	2	-4.6327	0.023266	0.023284	0.928825	495	0	-4.6327
OR10A4	3	0.44497	0.60004	1	12568	1	-2.1871	0.023314	0.023325	0.928825	496	0	-2.1871
KRT6B	3	0.19761	0.34548	0.998878	7285	1	-4.1895	0.023361	0.023365	0.928825	497	0	-4.1895
BNC2	3	0.25275	0.40358	1	8512	1	-2.9969	0.023409	0.023413	0.928825	498	0	-2.9969
CDC7	2	0.87956	0.87964	1	18865	0	-2.7118	0.023463	0.023475	0.928825	499	0	-2.7118
STAT3	3	0.93147	0.93152	1	20033	0	-3.1455	0.023504	0.023503	0.928825	500	0	-3.1455
MSH3	3	0.81763	0.82455	1	17686	1	-4.1345	0.023551	0.023539	0.928825	501	0	-4.1345
EWSR1	3	0.99156	0.99167	1	21421	0	-2.5035	0.023598	0.023592	0.928825	502	0	-2.5035
RGMA	3	0.26017	0.41142	1	8679	1	-3.9981	0.023646	0.02364	0.928825	503	0	-3.9981
C1R	3	0.60744	0.70071	1	14848	1	-4.2929	0.023693	0.023695	0.928825	504	0	-4.2929
LIM2	3	0.37555	0.53043	1	11124	2	-4.1762	0.023741	0.023746	0.928825	505	0	-4.1762
SLC10A3	3	0.29795	0.45075	1	9514	1	-3.8165	0.023836	0.023842	0.928825	506	0	-3.8165
LYZL1	3	0.89091	0.89095	1	19132	0	-4.3665	0.023883	0.023887	0.928825	507	0	-4.3665
KIAA1191	3	0.25536	0.40639	1	8566	2	-4.9026	0.023931	0.023933	0.928825	508	0	-4.9026
NonTargetingControlGuideForHuman_0035	1	0.97605	0.97607	1	21071	0	-1.0281	0.023947	0.023873	0.928825	509	0	-1.0281
SMAD2	3	0.23432	0.38422	1	8113	2	-4.7301	0.023978	0.023982	0.928825	510	0	-4.7301
hsa-mir-4784	4	0.99855	0.99857	1	21582	0	-3.0221	0.024766	0.024825	0.928825	511	0	-3.0221
hsa-mir-3138	4	0.88065	0.89321	1	18885	1	-3.5414	0.024766	0.024825	0.928825	512	0	-3.5414
hsa-mir-7162	4	0.66202	0.79326	1	15461	1	-3.9617	0.024766	0.024825	0.928825	513	0	-3.9617
hsa-mir-7151	4	0.41459	0.60663	1	11928	1	-3.6599	0.024766	0.024825	0.928825	514	0	-3.6599
hsa-mir-378j	4	0.64986	0.7837	1	15332	1	-3.2819	0.024766	0.024825	0.928825	515	0	-3.2819
hsa-mir-6820	4	0.87102	0.88747	1	18677	1	-3.9275	0.024766	0.024825	0.928825	516	0	-3.9275
hsa-mir-4736	4	0.84199	0.87185	1	18133	1	-4.1814	0.024766	0.024825	0.928825	517	0	-4.1814
hsa-mir-608	4	0.26449	0.47215	1	8772	2	-3.7438	0.024766	0.024825	0.928825	518	0	-3.7438
NonTargetingControlGuideForHuman_0151	1	0.97428	0.97432	1	21034	0	-1.6876	0.025723	0.025643	0.928825	519	0	-1.6876
NonTargetingControlGuideForHuman_0555	1	0.97428	0.97432	1	21033	0	-1.1726	0.025723	0.025643	0.928825	520	0	-1.1726
NonTargetingControlGuideForHuman_0014	1	0.97428	0.97432	1	21035	0	-1.6876	0.025723	0.025643	0.928825	521	0	-1.6876
SPIDR	2	0.95615	0.95625	1	20596	0	-2.3651	0.025874	0.025836	0.928825	522	0	-2.3651
MZB1	2	0.29114	0.40808	1	9352	1	-3.3069	0.025874	0.025836	0.928825	523	0	-3.3069
AAMP	2	0.40828	0.48071	1	11789	1	-3.1943	0.025874	0.025836	0.928825	524	0	-3.1943
NFYB	2	0.098475	0.16774	0.978652	4555	1	-3.5554	0.025874	0.025836	0.928825	525	0	-3.5554
RBM39	2	0.9481	0.94813	1	20407	0	-2.4112	0.025874	0.025836	0.928825	526	0	-2.4112
PSMD14	3	0.99612	0.9962	1	21519	0	-2.4682	0.026182	0.02618	0.928825	527	0	-2.4682
ZNF71	3	0.6443	0.71853	1	15275	1	-4.4598	0.026182	0.02618	0.928825	528	0	-4.4598
TRA2A	3	0.96508	0.96519	1	20810	0	-3.4566	0.026182	0.02618	0.928825	529	0	-3.4566
hsa-mir-638	3	0.99337	0.99349	1	21456	0	-2.2438	0.026182	0.02618	0.928825	530	0	-2.2438
FAM47E	3	0.29214	0.4446	1	9383	2	-4.834	0.026182	0.02618	0.928825	531	0	-4.834
PAGE2B	3	0.89673	0.89683	1	19259	0	-3.2801	0.026182	0.02618	0.928825	532	0	-3.2801
ITGA3	3	0.89129	0.89133	1	19144	0	-2.094	0.026182	0.02618	0.928825	533	0	-2.094
WDR45B	3	0.88598	0.88605	1	19011	0	-3.4157	0.026182	0.02618	0.928825	534	0	-3.4157
PPARD	3	0.77446	0.79357	1	16993	1	-3.9617	0.026182	0.02618	0.928825	535	0	-3.9617
LLPH	3	0.99349	0.99361	1	21460	0	-2.055	0.026182	0.02618	0.928825	536	0	-2.055
hsa-mir-1260a	3	0.023124	0.059084	0.971044	1242	2	-4.4491	0.026182	0.02618	0.928825	537	0	-4.4491
ZNF778	3	0.51876	0.66215	1	13896	1	-3.2338	0.026182	0.02618	0.928825	538	0	-3.2338
HGS	3	0.43316	0.58832	1	12324	2	-4.5958	0.026182	0.02618	0.928825	539	0	-4.5958
NIP7	3	0.97825	0.97832	1	21129	0	-2.2438	0.026182	0.02618	0.928825	540	0	-2.2438
SIX5	3	0.93669	0.93681	1	20148	0	-2.7843	0.026182	0.02618	0.928825	541	0	-2.7843
PWP2	3	0.70414	0.75022	1	15998	1	-4.0002	0.026182	0.02618	0.928825	542	0	-4.0002
RAD17	3	0.48065	0.63551	1	13301	1	-2.4563	0.026182	0.02618	0.928825	543	0	-2.4563
C8orf82	3	0.94686	0.94704	1	20374	0	-3.5367	0.026182	0.02618	0.928825	544	0	-3.5367
DAB1	3	0.011356	0.030241	0.971044	644	2	-4.5601	0.026182	0.02618	0.928825	545	0	-4.5601
NUP205	3	0.25576	0.40679	1	8580	1	-0.91723	0.026182	0.02618	0.928825	546	0	-0.91723
ZNF20	3	0.92321	0.92326	1	19851	0	-3.835	0.026182	0.02618	0.928825	547	0	-3.835
RPUSD3	3	0.91376	0.91376	1	19652	0	-3.8234	0.026182	0.02618	0.928825	548	0	-3.8234
HSF2	3	0.28717	0.43948	1	9262	2	-4.6505	0.026182	0.02618	0.928825	549	0	-4.6505
NDUFV2	3	0.67283	0.73296	1	15601	1	-2.9804	0.026182	0.02618	0.928825	550	0	-2.9804
GMPS	3	0.084047	0.19006	0.978652	4012	2	-5.2943	0.026182	0.02618	0.928825	551	0	-5.2943
MRPS33	3	0.18854	0.33589	0.996889	7069	2	-5.0368	0.026182	0.02618	0.928825	552	0	-5.0368
POLR3K	3	0.86432	0.86457	1	18557	1	-3.9837	0.026182	0.02618	0.928825	553	0	-3.9837
PI16	3	0.93589	0.93601	1	20125	0	-3.2835	0.026182	0.02618	0.928825	554	0	-3.2835
AURKB	3	0.99786	0.99788	1	21558	0	-2.7891	0.026182	0.02618	0.928825	555	0	-2.7891
PACSIN2	3	0.99855	0.99856	1	21581	0	-1.874	0.026182	0.02618	0.928825	556	0	-1.874
SURF4	3	0.074582	0.1711	0.978652	3574	1	-3.5282	0.026182	0.02618	0.928825	557	0	-3.5282
COX18	3	0.55336	0.67658	1	14242	1	-2.8221	0.026182	0.02618	0.928825	558	0	-2.8221
HNRNPA1L2	3	0.082979	0.18799	0.978652	3962	2	-4.7613	0.026182	0.02618	0.928825	559	0	-4.7613
GTF2F1	3	0.033809	0.083831	0.97123	1779	1	-4.3657	0.026182	0.02618	0.928825	560	0	-4.3657
DNM1	3	0.87059	0.87069	1	18671	1	-3.6998	0.026182	0.02618	0.928825	561	0	-3.6998
CCDC144A	3	0.54301	0.67221	1	14138	1	-1.2637	0.026182	0.02618	0.928825	562	0	-1.2637
KIAA1024	3	0.91695	0.91696	1	19726	0	-4.2879	0.026182	0.02618	0.928825	563	0	-4.2879
KRT73	3	0.76823	0.78939	1	16901	1	-4.2581	0.026182	0.02618	0.928825	564	0	-4.2581
TRIM13	3	0.17637	0.32277	0.992188	6788	2	-5.0641	0.026182	0.02618	0.928825	565	0	-5.0641
hsa-mir-1267	3	0.86538	0.86559	1	18578	1	-4.24	0.026182	0.02618	0.928825	566	0	-4.24
OR13A1	3	0.33282	0.48686	1	10235	2	-4.546	0.026182	0.02618	0.928825	567	0	-4.546
SPRR2G	3	0.70243	0.74925	1	15969	1	-3.4892	0.026182	0.02618	0.928825	568	0	-3.4892
RBM28	3	0.046496	0.11221	0.978652	2387	1	-3.6246	0.026182	0.02618	0.928825	569	0	-3.6246
OR52W1	3	0.91124	0.91124	1	19595	0	-3.8257	0.026182	0.02618	0.928825	570	0	-3.8257
SLC3A2	3	0.91968	0.91971	1	19779	0	-3.7667	0.026182	0.02618	0.928825	571	0	-3.7667
C1orf53	3	0.32898	0.48292	1	10163	2	-4.7691	0.026182	0.02618	0.928825	572	0	-4.7691
hsa-mir-556	3	0.32654	0.48044	1	10113	2	-4.5198	0.026182	0.02618	0.928825	573	0	-4.5198
RPF2	3	0.89345	0.8935	1	19188	0	-3.3782	0.026182	0.02618	0.928825	574	0	-3.3782
ABHD10	3	0.99096	0.99106	1	21404	0	-2.2438	0.026182	0.02618	0.928825	575	0	-2.2438
HAGHL	3	0.70643	0.75152	1	16032	1	-4.2963	0.026182	0.02618	0.928825	576	0	-4.2963
TMEM150B	3	0.070709	0.1633	0.978652	3410	2	-4.4842	0.026182	0.02618	0.928825	577	0	-4.4842
CNN1	3	0.94267	0.94283	1	20284	0	-2.5961	0.026182	0.02618	0.928825	578	0	-2.5961
SLC25A16	3	0.43065	0.58582	1	12263	1	-3.5311	0.026182	0.02618	0.928825	579	0	-3.5311
HHATL	3	0.9364	0.93652	1	20145	0	-2.0863	0.026182	0.02618	0.928825	580	0	-2.0863
CCT6B	3	0.68222	0.73805	1	15727	1	-3.7258	0.026182	0.02618	0.928825	581	0	-3.7258
RILP	3	0.76028	0.78422	1	16788	1	-3.3414	0.026182	0.02618	0.928825	582	0	-3.3414
SYN3	3	0.83841	0.84139	1	18063	1	-3.8521	0.026182	0.02618	0.928825	583	0	-3.8521
H3F3B	3	0.83311	0.837	1	17968	1	-4.3736	0.026182	0.02618	0.928825	584	0	-4.3736
KIT	3	0.21531	0.36426	1	7691	1	-3.8624	0.026182	0.02618	0.928825	585	0	-3.8624
OR4C11	3	0.54112	0.67142	1	14115	1	-3.6549	0.026182	0.02618	0.928825	586	0	-3.6549
MLN	3	0.42077	0.57602	1	12057	2	-4.6174	0.026182	0.02618	0.928825	587	0	-4.6174
KLRC3	3	0.30525	0.4584	1	9661	2	-4.7064	0.026182	0.02618	0.928825	588	0	-4.7064
PAK1IP1	3	0.76974	0.79041	1	16928	1	-2.039	0.026182	0.02618	0.928825	589	0	-2.039
POLR3E	3	0.99381	0.99392	1	21466	0	-1.9269	0.026182	0.02618	0.928825	590	0	-1.9269
CWC22	3	0.86047	0.86095	1	18474	1	-3.4446	0.026182	0.02618	0.928825	591	0	-3.4446
CCDC59	3	0.86222	0.86258	1	18510	1	-3.7373	0.026182	0.02618	0.928825	592	0	-3.7373
EXD2	3	0.38269	0.53761	1	11276	2	-4.679	0.026182	0.02618	0.928825	593	0	-4.679
OXNAD1	3	0.33349	0.48754	1	10255	2	-4.7619	0.026182	0.02618	0.928825	594	0	-4.7619
KRT32	3	0.0083873	0.022627	0.963804	498	2	-5.3879	0.026182	0.02618	0.928825	595	0	-5.3879
TNPO2	3	0.99296	0.99307	1	21448	0	-3.1305	0.026182	0.02618	0.928825	596	0	-3.1305
BRPF1	3	0.95512	0.95534	1	20566	0	-3.9243	0.026182	0.02618	0.928825	597	0	-3.9243
S1PR4	3	0.7356	0.76865	1	16400	1	-1.9269	0.026182	0.02618	0.928825	598	0	-1.9269
NUCKS1	3	0.42517	0.58035	1	12151	2	-4.6094	0.026182	0.02618	0.928825	599	0	-4.6094
NOS1	3	0.099503	0.21987	0.984438	4604	2	-5.2702	0.026182	0.02618	0.928825	600	0	-5.2702
ORC6	3	0.74542	0.77475	1	16552	1	-2.7603	0.026182	0.02618	0.928825	601	0	-2.7603
DBN1	3	0.72484	0.7622	1	16252	1	-4.1118	0.026182	0.02618	0.928825	602	0	-4.1118
RPL37A	3	0.97995	0.98002	1	21175	0	-3.2648	0.026182	0.02618	0.928825	603	0	-3.2648
OSTM1	3	0.38879	0.54374	1	11412	1	-3.5391	0.026182	0.02618	0.928825	604	0	-3.5391
TCP11X2	3	0.56224	0.68035	1	14335	1	-4.1232	0.026182	0.02618	0.928825	605	0	-4.1232
RPL24	1	0.97224	0.97226	1	20986	0	-1.7079	0.027755	0.027687	0.928825	606	0	-1.7079
NonTargetingControlGuideForHuman_0656	1	0.97224	0.97226	1	20985	0	-1.7079	0.027755	0.027687	0.928825	607	0	-1.7079
hsa-mir-2054	2	0.59513	0.6137	1	14699	1	-3.0275	0.027998	0.027949	0.928825	608	0	-3.0275
TSPEAR	3	0.58795	0.69176	1	14623	1	-3.6166	0.028429	0.02839	0.928825	609	0	-3.6166
hsa-mir-548an	3	0.27796	0.42997	1	9051	2	-4.8608	0.028666	0.028623	0.928825	610	0	-4.8608
FAM110C	3	0.93841	0.93858	1	20190	0	-2.5851	0.028666	0.028623	0.928825	611	0	-2.5851
SLC6A1	3	0.49795	0.65259	1	13650	1	-2.094	0.028666	0.028623	0.928825	612	0	-2.094
NPPC	3	0.97645	0.97654	1	21081	0	-3.2597	0.028666	0.028623	0.928825	613	0	-3.2597
RFC5	3	0.97322	0.97329	1	21011	0	-3.3687	0.028666	0.028623	0.928825	614	0	-3.3687
PSMB7	3	0.97328	0.97335	1	21013	0	-2.2438	0.028666	0.028623	0.928825	615	0	-2.2438
STK31	3	0.071076	0.16406	0.978652	3426	1	-4.0477	0.028666	0.028623	0.928825	616	0	-4.0477
HS6ST3	3	0.24303	0.3934	1	8292	2	-4.9282	0.028855	0.028812	0.928825	617	0	-4.9282
hsa-mir-4260	4	0.23418	0.43206	1	8111	3	-4.8046	0.028891	0.028929	0.928825	618	0	-4.8046
C15orf27	3	0.79094	0.8049	1	17263	1	-3.9069	0.028902	0.028862	0.928825	619	0	-3.9069
SLC6A14	3	0.12948	0.27194	0.986612	5681	1	-2.094	0.028949	0.028908	0.928825	620	0	-2.094
GTF3C5	3	0.023432	0.059797	0.971044	1259	1	-4.1345	0.028996	0.028957	0.928825	621	0	-4.1345
NonTargetingControlGuideForHuman_0462	1	0.97028	0.97037	1	20930	0	-1.7378	0.029723	0.029659	0.928825	622	0	-1.7378
NonTargetingControlGuideForHuman_0445	1	0.97028	0.97037	1	20929	0	-1.7378	0.029723	0.029659	0.928825	623	0	-1.7378
NonTargetingControlGuideForHuman_0460	1	0.97028	0.97037	1	20928	0	-1.7378	0.029723	0.029659	0.928825	624	0	-1.7378
hsa-mir-5705	4	0.83408	0.86805	1	17990	1	-3.1425	0.029865	0.029885	0.928825	625	0	-3.1425
CER1	2	0.99624	0.99618	1	21522	0	-1.8024	0.030863	0.03084	0.928825	626	0	-1.8024
KIAA0317	2	0.81825	0.81805	1	17701	0	-2.7746	0.030863	0.03084	0.928825	627	0	-2.7746
DUT	2	0.98806	0.98796	1	21341	0	-2.0669	0.030863	0.03084	0.928825	628	0	-2.0669
hsa-mir-5096	2	0.89697	0.89687	1	19272	0	-2.6117	0.030863	0.03084	0.928825	629	0	-2.6117
HPS3	2	0.48064	0.5294	1	13298	1	-3.148	0.030863	0.03084	0.928825	630	0	-3.148
APOLD1	2	0.97478	0.97478	1	21044	0	-1.9912	0.030863	0.03084	0.928825	631	0	-1.9912
CSTF3	2	0.95436	0.95442	1	20548	0	-2.3974	0.030863	0.03084	0.928825	632	0	-2.3974
ATP2A2	3	0.97968	0.97975	1	21169	0	-3.5509	0.031523	0.031522	0.928825	633	0	-3.5509
LATS2	3	0.92168	0.92171	1	19817	0	-3.3119	0.031523	0.031522	0.928825	634	0	-3.3119
TP53	3	0.37132	0.52613	1	11039	1	-1.222	0.031523	0.031522	0.928825	635	0	-1.222
CCL21	3	0.33383	0.48788	1	10262	1	-4.2119	0.031523	0.031522	0.928825	636	0	-4.2119
CPXM2	3	0.40098	0.55605	1	11643	2	-4.5126	0.031523	0.031522	0.928825	637	0	-4.5126
PCP4	3	0.33031	0.48426	1	10190	1	-3.5167	0.031523	0.031522	0.928825	638	0	-3.5167
hsa-mir-548aj-1	3	0.90138	0.90145	1	19358	0	-3.5225	0.031523	0.031522	0.928825	639	0	-3.5225
ERC2	3	0.49128	0.646	1	13526	2	-4.4989	0.031523	0.031522	0.928825	640	0	-4.4989
SOWAHA	3	0.97899	0.97909	1	21153	0	-2.2085	0.031523	0.031522	0.928825	641	0	-2.2085
F11R	3	0.68222	0.73805	1	15732	1	-3.9575	0.031523	0.031522	0.928825	642	0	-3.9575
hsa-mir-587	3	0.16249	0.30779	0.990874	6468	2	-5.0962	0.031523	0.031522	0.928825	643	0	-5.0962
HEY2	3	0.75396	0.78012	1	16688	1	-2.3214	0.031523	0.031522	0.928825	644	0	-2.3214
MATR3	3	0.47123	0.62618	1	13099	1	-3.2019	0.031523	0.031522	0.928825	645	0	-3.2019
hsa-mir-3960	3	0.94486	0.94499	1	20330	0	-4.0801	0.031523	0.031522	0.928825	646	0	-4.0801
OR4S2	3	0.99794	0.99796	1	21562	0	-2.861	0.031523	0.031522	0.928825	647	0	-2.861
GJB2	3	0.16519	0.31073	0.990874	6524	2	-4.8201	0.031523	0.031522	0.928825	648	0	-4.8201
CILP	3	0.89413	0.89418	1	19204	0	-2.094	0.031523	0.031522	0.928825	649	0	-2.094
STARD7	3	0.7639	0.78654	1	16840	1	-3.9951	0.031523	0.031522	0.928825	650	0	-3.9951
DUSP1	3	0.2622	0.41351	1	8721	1	-3.2333	0.031523	0.031522	0.928825	651	0	-3.2333
NPR3	3	0.052344	0.12495	0.978652	2622	2	-4.9931	0.031523	0.031522	0.928825	652	0	-4.9931
ZNF19	3	0.75581	0.78132	1	16724	1	-3.9554	0.031523	0.031522	0.928825	653	0	-3.9554
DHRS4	3	0.18469	0.33175	0.995364	6988	2	-5.0448	0.031523	0.031522	0.928825	654	0	-5.0448
ALG11	3	0.98341	0.98352	1	21245	0	-2.3795	0.031523	0.031522	0.928825	655	0	-2.3795
HRSP12	3	0.43746	0.59259	1	12426	1	-4.2803	0.031523	0.031522	0.928825	656	0	-4.2803
EIF5B	3	0.43065	0.58582	1	12264	1	-4.0377	0.031523	0.031522	0.928825	657	0	-4.0377
INHBA	3	0.17411	0.32032	0.992171	6734	2	-4.9433	0.031523	0.031522	0.928825	658	0	-4.9433
WNT1	3	0.98818	0.98834	1	21343	0	-2.9423	0.031523	0.031522	0.928825	659	0	-2.9423
CUEDC1	3	0.49995	0.65457	1	13705	2	-4.4842	0.031523	0.031522	0.928825	660	0	-4.4842
DHX9	3	0.82785	0.83264	1	17876	1	-3.691	0.031523	0.031522	0.928825	661	0	-3.691
HSD11B2	3	0.47123	0.62618	1	13100	1	-3.8419	0.031523	0.031522	0.928825	662	0	-3.8419
NDST3	3	0.11592	0.25057	0.985482	5246	1	-4.3383	0.031523	0.031522	0.928825	663	0	-4.3383
PSMG1	3	0.41709	0.57225	1	11978	2	-4.6234	0.031523	0.031522	0.928825	664	0	-4.6234
FAM227A	3	0.95258	0.9528	1	20505	0	-2.2438	0.031523	0.031522	0.928825	665	0	-2.2438
C6orf7	3	0.050301	0.12053	0.978652	2547	2	-5.4699	0.031523	0.031522	0.928825	666	0	-5.4699
TRO	3	0.90269	0.90272	1	19398	0	-3.2459	0.031523	0.031522	0.928825	667	0	-3.2459
SNAI2	3	0.082228	0.18647	0.978652	3930	1	-4.4688	0.031523	0.031522	0.928825	668	0	-4.4688
SSH2	3	0.81865	0.82534	1	17708	1	-2.5686	0.031523	0.031522	0.928825	669	0	-2.5686
FAM24A	3	0.40302	0.55813	1	11684	1	-3.6379	0.031523	0.031522	0.928825	670	0	-3.6379
RPS6KA6	3	0.84059	0.84328	1	18100	1	-2.5961	0.031523	0.031522	0.928825	671	0	-2.5961
TSPAN16	3	0.48935	0.64409	1	13480	1	-1.6876	0.031523	0.031522	0.928825	672	0	-1.6876
GFM1	3	0.051786	0.12377	0.978652	2599	1	-4.2057	0.031523	0.031522	0.928825	673	0	-4.2057
COL25A1	3	0.25825	0.4094	1	8631	1	-3.5606	0.031523	0.031522	0.928825	674	0	-3.5606
CITED4	3	0.93605	0.93616	1	20135	0	-2.6624	0.031523	0.031522	0.928825	675	0	-2.6624
RPL7	3	0.97194	0.97203	1	20972	0	-3.4126	0.031523	0.031522	0.928825	676	0	-3.4126
NDUFA5	3	0.24045	0.39066	1	8246	2	-4.9336	0.031523	0.031522	0.928825	677	0	-4.9336
TMEM131	3	0.74441	0.77412	1	16534	1	-3.2468	0.031523	0.031522	0.928825	678	0	-3.2468
MAGI1	3	0.87275	0.87285	1	18714	1	-4.2929	0.031523	0.031522	0.928825	679	0	-4.2929
LMO4	3	0.31209	0.46552	1	9809	2	-4.7978	0.031523	0.031522	0.928825	680	0	-4.7978
POU2AF1	3	0.41789	0.57306	1	11994	2	-4.6221	0.031523	0.031522	0.928825	681	0	-4.6221
IQCF1	3	0.2683	0.41985	1	8842	1	-4.2786	0.031523	0.031522	0.928825	682	0	-4.2786
CCDC87	3	0.9582	0.95838	1	20643	0	-1.6876	0.031523	0.031522	0.928825	683	0	-1.6876
CCDC102A	3	0.13711	0.28029	0.986716	5871	1	-3.7024	0.031523	0.031522	0.928825	684	0	-3.7024
hsa-mir-1908	3	0.98943	0.98955	1	21376	0	-3.5167	0.031523	0.031522	0.928825	685	0	-3.5167
CYP2B6	3	0.83405	0.83776	1	17983	1	-4.0743	0.031523	0.031522	0.928825	686	0	-4.0743
NR2E3	3	0.64646	0.71961	1	15294	1	-3.4566	0.031523	0.031522	0.928825	687	0	-3.4566
DBNDD1	3	0.2215	0.37074	1	7836	2	-4.9707	0.031523	0.031522	0.928825	688	0	-4.9707
COX19	3	0.83186	0.83597	1	17946	1	-3.2801	0.031523	0.031522	0.928825	689	0	-3.2801
IL20	3	0.47861	0.63347	1	13253	1	-1.5834	0.031523	0.031522	0.928825	690	0	-1.5834
KRT83	3	0.89525	0.89532	1	19231	0	-3.8118	0.031523	0.031522	0.928825	691	0	-3.8118
GPX2	3	0.39239	0.54738	1	11477	2	-4.5718	0.031523	0.031522	0.928825	692	0	-4.5718
HERC2	3	0.066088	0.15385	0.978652	3206	1	-4.2181	0.031523	0.031522	0.928825	693	0	-4.2181
ANKRD22	3	0.38437	0.5393	1	11321	2	-4.6758	0.031523	0.031522	0.928825	694	0	-4.6758
HSPA12B	3	0.92585	0.92589	1	19910	0	-3.9394	0.031523	0.031522	0.928825	695	0	-3.9394
ZNF45	3	0.83614	0.83948	1	18026	1	-4.0596	0.031523	0.031522	0.928825	696	0	-4.0596
SUMF1	3	0.39961	0.55468	1	11614	1	-3.7299	0.031523	0.031522	0.928825	697	0	-3.7299
NEIL3	3	0.6443	0.71853	1	15278	1	-3.6246	0.031523	0.031522	0.928825	698	0	-3.6246
C6orf25	3	0.041749	0.10175	0.976457	2156	1	-4.1841	0.031523	0.031522	0.928825	699	0	-4.1841
C11orf96	3	0.89387	0.89391	1	19197	0	-2.5961	0.031523	0.031522	0.928825	700	0	-2.5961
PTPRN	3	0.22175	0.37101	1	7847	1	-4.4717	0.031523	0.031522	0.928825	701	0	-4.4717
AGL	3	0.61781	0.70562	1	14963	1	-3.835	0.031523	0.031522	0.928825	702	0	-3.835
SMDT1	3	0.1862	0.33339	0.99619	7016	2	-5.0418	0.031523	0.031522	0.928825	703	0	-5.0418
SLC16A7	3	0.94734	0.94754	1	20386	0	-3.9837	0.031523	0.031522	0.928825	704	0	-3.9837
SLITRK2	3	0.90843	0.90844	1	19533	0	-3.5311	0.031523	0.031522	0.928825	705	0	-3.5311
C17orf82	3	0.22202	0.37128	1	7854	2	-4.9697	0.031523	0.031522	0.928825	706	0	-4.9697
SNCG	3	0.97953	0.9796	1	21164	0	-1.4735	0.031523	0.031522	0.928825	707	0	-1.4735
C15orf57	3	0.92333	0.92338	1	19855	0	-2.8879	0.031523	0.031522	0.928825	708	0	-2.8879
ATP6AP2	3	0.37509	0.52994	1	11115	2	-4.6918	0.031523	0.031522	0.928825	709	0	-4.6918
C16orf90	3	0.72513	0.7624	1	16256	1	-3.8658	0.031523	0.031522	0.928825	710	0	-3.8658
NMB	3	0.99129	0.99136	1	21413	0	-2.7235	0.031523	0.031522	0.928825	711	0	-2.7235
HPDL	3	0.90984	0.90986	1	19569	0	-3.772	0.031523	0.031522	0.928825	712	0	-3.772
UBE3A	3	0.11974	0.25752	0.985482	5386	1	-2.5575	0.031523	0.031522	0.928825	713	0	-2.5575
MAD2L2	3	0.60798	0.70096	1	14855	1	-3.431	0.031523	0.031522	0.928825	714	0	-3.431
CHRNA3	3	0.48353	0.6384	1	13351	2	-4.5126	0.031523	0.031522	0.928825	715	0	-4.5126
SIX1	3	0.5883	0.69192	1	14625	1	-4.3236	0.031523	0.031522	0.928825	716	0	-4.3236
TPBG	3	0.35154	0.50597	1	10620	1	-1.6876	0.031523	0.031522	0.928825	717	0	-1.6876
SYCE1L	3	0.67249	0.73281	1	15597	1	-4.2854	0.031523	0.031522	0.928825	718	0	-4.2854
TRIM10	3	0.96205	0.96219	1	20737	0	-3.9458	0.031523	0.031522	0.928825	719	0	-3.9458
GUCA2B	3	0.38273	0.53765	1	11278	1	-4.0859	0.031523	0.031522	0.928825	720	0	-4.0859
hsa-mir-183	4	0.078368	0.20189	0.978652	3750	3	-4.6317	0.031591	0.031586	0.928825	721	0	-4.6317
NonTargetingControlGuideForHuman_0691	1	0.96685	0.96698	1	20860	0	-1.874	0.033153	0.033104	0.928825	722	0	-1.874
NonTargetingControlGuideForHuman_0122	1	0.96685	0.96698	1	20856	0	-1.874	0.033153	0.033104	0.928825	723	0	-1.874
CENPM	1	0.96685	0.96698	1	20858	0	-1.874	0.033153	0.033104	0.928825	724	0	-1.874
NonTargetingControlGuideForHuman_0457	1	0.96685	0.96698	1	20854	0	-1.874	0.033153	0.033104	0.928825	725	0	-1.874
CDC20	1	0.96685	0.96698	1	20853	0	-1.874	0.033153	0.033104	0.928825	726	0	-1.874
NonTargetingControlGuideForHuman_0314	1	0.96685	0.96698	1	20857	0	-1.874	0.033153	0.033104	0.928825	727	0	-1.874
HIST2H2AA4	1	0.96685	0.96698	1	20861	0	-1.874	0.033153	0.033104	0.928825	728	0	-1.874
NonTargetingControlGuideForHuman_0259	1	0.96685	0.96698	1	20855	0	-1.874	0.033153	0.033104	0.928825	729	0	-1.874
NonTargetingControlGuideForHuman_0010	1	0.96685	0.96698	1	20859	0	-1.874	0.033153	0.033104	0.928825	730	0	-1.874
PTGES3L-AARSD1	1	0.96685	0.96698	1	20862	0	-1.874	0.033153	0.033104	0.928825	731	0	-1.874
MAGED4B	2	0.21742	0.34038	0.998732	7738	1	-3.4469	0.033503	0.033463	0.928825	732	0	-3.4469
hsa-mir-520g	2	0.4596	0.51497	1	12875	1	-3.3567	0.033945	0.033893	0.928825	733	0	-3.3567
RNF145	3	0.9822	0.98233	1	21227	0	-3.1455	0.034045	0.034014	0.928825	734	0	-3.1455
HNMT	3	0.049692	0.11918	0.978652	2517	2	-5.474	0.034092	0.034054	0.928825	735	0	-5.474
TPRN	3	0.78238	0.79892	1	17140	1	-2.6177	0.034139	0.034107	0.928825	736	0	-2.6177
TBCK	3	0.37925	0.53413	1	11195	2	-4.6848	0.034186	0.034161	0.928825	737	0	-4.6848
GINS1	2	0.97601	0.97599	1	21069	0	-2.4276	0.034197	0.034145	0.928825	738	0	-2.4276
CEMP1	3	0.32654	0.48044	1	10111	1	-4.0084	0.034233	0.034204	0.928825	739	0	-4.0084
HIST1H2AK	3	0.22476	0.37412	1	7904	1	-4.0023	0.034327	0.034293	0.928825	740	0	-4.0023
EPPIN	3	0.11695	0.25244	0.985482	5281	2	-5.2164	0.034375	0.034339	0.928825	741	0	-5.2164
CCDC30	3	0.98843	0.98859	1	21348	0	-2.0785	0.034422	0.034385	0.928825	742	0	-2.0785
TAF1	3	0.26608	0.41756	1	8800	2	-4.8827	0.034469	0.034431	0.928825	743	0	-4.8827
CAGE1	3	0.37644	0.53134	1	11139	2	-4.6899	0.034563	0.034529	0.928825	744	0	-4.6899
ARHGAP11B	3	0.40472	0.55987	1	11716	2	-4.6439	0.03461	0.034572	0.928825	745	0	-4.6439
ILK	3	0.33933	0.49351	1	10395	1	-2.2157	0.034657	0.034613	0.928825	746	0	-2.2157
RRAGA	3	0.97787	0.97793	1	21123	0	-3.4126	0.034704	0.034658	0.928825	747	0	-3.4126
GRIN2A	3	0.40187	0.55696	1	11654	2	-4.6486	0.034751	0.034705	0.928825	748	0	-4.6486
hsa-mir-6125	4	0.82621	0.86436	1	17841	1	-3.2215	0.034756	0.034771	0.928825	749	0	-3.2215
hsa-mir-598	4	0.1973	0.38122	1	7280	2	-4.6312	0.034756	0.034771	0.928825	750	0	-4.6312
hsa-mir-320a	4	0.95677	0.95668	1	20609	0	-2.7879	0.034756	0.034771	0.928825	751	0	-2.7879
hsa-mir-1268b	4	0.92859	0.9288	1	19975	1	-3.5169	0.034756	0.034771	0.928825	752	0	-3.5169
hsa-mir-6832	4	0.96649	0.96636	1	20838	0	-2.863	0.034756	0.034771	0.928825	753	0	-2.863
hsa-mir-3164	4	0.84981	0.87587	1	18269	1	-4.0017	0.034756	0.034771	0.928825	754	0	-4.0017
SIDT1	3	0.48935	0.64409	1	13479	1	-4.3553	0.034798	0.034751	0.928825	755	0	-4.3553
PARP14	3	0.27544	0.42734	1	8999	2	-4.8055	0.034845	0.034805	0.928825	756	0	-4.8055
IL18	3	0.33845	0.49264	1	10376	2	-4.754	0.034892	0.034843	0.928825	757	0	-4.754
ATP13A3	3	0.045889	0.11087	0.978576	2361	2	-4.5821	0.034939	0.034893	0.928825	758	0	-4.5821
ABCC5	3	0.96444	0.96456	1	20795	0	-2.094	0.035057	0.035001	0.928825	759	0	-2.094
FABP5	3	0.76336	0.78618	1	16831	1	-4.0196	0.035057	0.035001	0.928825	760	0	-4.0196
CCDC124	3	0.82016	0.82655	1	17728	1	-4.2189	0.035128	0.035087	0.928825	761	0	-4.2189
EDNRA	3	0.30184	0.45483	1	9593	2	-4.8166	0.035175	0.035134	0.928825	762	0	-4.8166
GSK3B	3	0.13181	0.27447	0.986612	5737	1	-4.2146	0.035222	0.035182	0.928825	763	0	-4.2146
CUL5	3	0.91833	0.91835	1	19751	0	-4.1137	0.035316	0.035274	0.928825	764	0	-4.1137
ZFP36L2	3	0.95131	0.95151	1	20480	0	-2.3795	0.03541	0.035361	0.928825	765	0	-2.3795
NonTargetingControlGuideForHuman_0368	1	0.96457	0.96472	1	20799	0	-1.9007	0.035435	0.035376	0.928825	766	0	-1.9007
ST6GAL1	3	0.25055	0.4013	1	8467	2	-4.913	0.035457	0.035407	0.928825	767	0	-4.913
DPP8	3	0.927	0.92705	1	19933	0	-2.5035	0.035504	0.035455	0.928825	768	0	-2.5035
SYTL5	3	0.6504	0.72157	1	15339	1	-3.9785	0.035551	0.035501	0.928825	769	0	-3.9785
HOXC9	3	0.48506	0.63988	1	13392	2	-4.5097	0.035598	0.035553	0.928825	770	0	-4.5097
NonTargetingControlGuideForHuman_0791	1	0.96408	0.96424	1	20789	0	-1.9182	0.035925	0.035854	0.928825	771	0	-1.9182
SETD7	2	0.59266	0.61181	1	14676	1	-3.1485	0.03729	0.037227	0.928825	772	0	-3.1485
HSD11B1L	2	0.68699	0.69039	1	15787	1	-3.0531	0.03729	0.037227	0.928825	773	0	-3.0531
COX6B1	2	0.97083	0.97081	1	20947	0	-2.3886	0.03729	0.037227	0.928825	774	0	-2.3886
CHI3L2	2	0.78821	0.78777	1	17233	0	-2.9271	0.03729	0.037227	0.928825	775	0	-2.9271
AP1AR	2	0.22026	0.3442	0.998732	7808	1	-3.5077	0.03729	0.037227	0.928825	776	0	-3.5077
ZDHHC5	2	0.9975	0.99743	1	21547	0	-1.8303	0.03729	0.037227	0.928825	777	0	-1.8303
PCDHGA6	2	0.95662	0.95671	1	20601	0	-2.4879	0.03729	0.037227	0.928825	778	0	-2.4879
IL17D	2	0.45675	0.51296	1	12812	1	-3.2751	0.03729	0.037227	0.928825	779	0	-3.2751
ZNF556	2	0.63602	0.64661	1	15161	1	-3.1061	0.03729	0.037227	0.928825	780	0	-3.1061
TMPRSS9	2	0.96594	0.96595	1	20827	0	-1.6086	0.03729	0.037227	0.928825	781	0	-1.6086
MAPK8IP3	2	0.77552	0.77505	1	17015	0	-2.9447	0.03729	0.037227	0.928825	782	0	-2.9447
PCDHGA8	2	0.78945	0.789	1	17245	0	-2.9248	0.03729	0.037227	0.928825	783	0	-2.9248
hsa-mir-125b-2	4	0.74797	0.83302	1	16595	1	-3.7542	0.037662	0.037688	0.928825	784	0	-3.7542
hsa-mir-6818	4	0.45742	0.638	1	12822	1	-3.2646	0.037787	0.0378	0.928825	785	0	-3.2646
NonTargetingControlGuideForHuman_0731	1	0.96206	0.96224	1	20743	0	-1.9269	0.037941	0.03789	0.928825	786	0	-1.9269
NonTargetingControlGuideForHuman_0583	1	0.96206	0.96224	1	20739	0	-1.9269	0.037941	0.03789	0.928825	787	0	-1.9269
NonTargetingControlGuideForHuman_0332	1	0.96206	0.96224	1	20740	0	-1.9269	0.037941	0.03789	0.928825	788	0	-1.9269
NonTargetingControlGuideForHuman_0910	1	0.96206	0.96224	1	20741	0	-1.9269	0.037941	0.03789	0.928825	789	0	-1.9269
PCNA	1	0.96206	0.96224	1	20742	0	-1.9269	0.037941	0.03789	0.928825	790	0	-1.9269
NonTargetingControlGuideForHuman_0205	1	0.96206	0.96224	1	20738	0	-1.9269	0.037941	0.03789	0.928825	791	0	-1.9269
ANAPC2	3	0.1732	0.31932	0.992171	6707	2	-5.071	0.038559	0.038499	0.928825	792	0	-5.071
DHRS9	3	0.69914	0.74738	1	15939	1	-3.3283	0.038559	0.038499	0.928825	793	0	-3.3283
KIF20A	3	0.54483	0.67298	1	14168	1	-3.0435	0.038559	0.038499	0.928825	794	0	-3.0435
VPREB1	3	0.11663	0.25185	0.985482	5267	1	-3.6537	0.038559	0.038499	0.928825	795	0	-3.6537
GIPC1	3	0.93147	0.93152	1	20029	0	-3.2712	0.038559	0.038499	0.928825	796	0	-3.2712
SLC27A1	3	0.90321	0.90323	1	19412	0	-3.7557	0.038559	0.038499	0.928825	797	0	-3.7557
TG	3	0.70677	0.75171	1	16039	1	-3.1693	0.038559	0.038499	0.928825	798	0	-3.1693
OR52H1	3	0.24038	0.39059	1	8239	2	-4.8511	0.038559	0.038499	0.928825	799	0	-4.8511
GMCL1	3	0.90667	0.90669	1	19487	0	-3.3908	0.038559	0.038499	0.928825	800	0	-3.3908
GPRIN1	3	0.88361	0.8837	1	18961	0	-2.7748	0.038559	0.038499	0.928825	801	0	-2.7748
FAAH2	3	0.066842	0.15541	0.978652	3239	2	-5.393	0.038559	0.038499	0.928825	802	0	-5.393
EIF2B2	3	0.99963	0.99962	1	21620	0	-2.1871	0.038559	0.038499	0.928825	803	0	-2.1871
PLK1	3	0.97953	0.9796	1	21163	0	-1.6095	0.038559	0.038499	0.928825	804	0	-1.6095
EID2B	3	0.16364	0.30906	0.990874	6491	2	-5.0928	0.038559	0.038499	0.928825	805	0	-5.0928
NUDT9	3	0.28242	0.43461	1	9158	2	-4.3419	0.038559	0.038499	0.928825	806	0	-4.3419
OGDH	3	0.94786	0.94805	1	20399	0	-1.222	0.038559	0.038499	0.928825	807	0	-1.222
CNGB3	3	0.84125	0.84384	1	18118	1	-3.8211	0.038559	0.038499	0.928825	808	0	-3.8211
DNAAF1	3	0.02397	0.0611	0.971044	1296	2	-5.6479	0.038559	0.038499	0.928825	809	0	-5.6479
hsa-mir-663b	3	0.99708	0.9971	1	21538	0	-2.2438	0.038559	0.038499	0.928825	810	0	-2.2438
WHSC1L1	3	0.8862	0.88625	1	19018	0	-2.5761	0.038559	0.038499	0.928825	811	0	-2.5761
LAMA4	3	0.18835	0.33569	0.996889	7065	2	-5.0373	0.038559	0.038499	0.928825	812	0	-5.0373
CTU2	3	0.99652	0.99658	1	21527	0	-1.9269	0.038559	0.038499	0.928825	813	0	-1.9269
DYRK2	3	0.80075	0.81185	1	17397	1	-3.868	0.038559	0.038499	0.928825	814	0	-3.868
OR51B2	3	0.094318	0.21	0.982517	4425	2	-5.288	0.038559	0.038499	0.928825	815	0	-5.288
TM4SF19	3	0.28587	0.43817	1	9236	2	-4.8455	0.038559	0.038499	0.928825	816	0	-4.8455
RPL35	3	0.28544	0.4377	1	9230	2	-4.1479	0.038559	0.038499	0.928825	817	0	-4.1479
ZNF264	3	0.53704	0.66973	1	14068	1	-3.8094	0.038559	0.038499	0.928825	818	0	-3.8094
RFWD3	3	0.17795	0.32446	0.992188	6825	2	-5.0562	0.038559	0.038499	0.928825	819	0	-5.0562
CREB3	3	0.47812	0.633	1	13248	1	-4.376	0.038559	0.038499	0.928825	820	0	-4.376
KIAA0319	3	0.7987	0.81039	1	17368	1	-2.8923	0.038559	0.038499	0.928825	821	0	-2.8923
PIGW	3	0.34307	0.49733	1	10465	1	-4.1895	0.038559	0.038499	0.928825	822	0	-4.1895
hsa-mir-1289-1	3	0.0035866	0.0099268	0.885881	234	1	-4.0175	0.038559	0.038499	0.928825	823	0	-4.0175
OR1E2	3	0.71194	0.75465	1	16097	1	-3.7125	0.038559	0.038499	0.928825	824	0	-3.7125
hsa-mir-25	3	0.91833	0.91835	1	19749	0	-4.2039	0.038559	0.038499	0.928825	825	0	-4.2039
SYK	3	0.85729	0.85798	1	18415	1	-3.0829	0.038559	0.038499	0.928825	826	0	-3.0829
GGA1	3	0.9783	0.97838	1	21132	0	-1.4735	0.038559	0.038499	0.928825	827	0	-1.4735
GAREML	3	0.78206	0.79869	1	17135	1	-2.2438	0.038559	0.038499	0.928825	828	0	-2.2438
VPS16	3	0.66851	0.73078	1	15544	1	-3.4294	0.038559	0.038499	0.928825	829	0	-3.4294
VRK1	3	0.6715	0.73229	1	15578	1	-4.3104	0.038559	0.038499	0.928825	830	0	-4.3104
TRPV6	3	0.60922	0.70154	1	14871	1	-4.4605	0.038559	0.038499	0.928825	831	0	-4.4605
ZNF248	3	0.27975	0.43184	1	9096	1	-3.3908	0.038559	0.038499	0.928825	832	0	-3.3908
CCR8	3	0.69511	0.74512	1	15876	1	-4.1769	0.038559	0.038499	0.928825	833	0	-4.1769
RGS9	3	0.8955	0.89557	1	19238	0	-1.2637	0.038559	0.038499	0.928825	834	0	-1.2637
NDUFB1	3	0.84471	0.84687	1	18180	1	-3.9265	0.038559	0.038499	0.928825	835	0	-3.9265
KPNB1	3	0.68222	0.73805	1	15726	1	-1.9269	0.038559	0.038499	0.928825	836	0	-1.9269
SSH1	3	0.22706	0.37655	1	7957	1	-3.3686	0.038559	0.038499	0.928825	837	0	-3.3686
TNFRSF14	3	0.90321	0.90323	1	19411	0	-2.6177	0.038559	0.038499	0.928825	838	0	-2.6177
CLEC11A	3	0.44916	0.60415	1	12654	2	-4.5705	0.038559	0.038499	0.928825	839	0	-4.5705
DMRT3	3	0.37707	0.53196	1	11156	1	-3.907	0.038559	0.038499	0.928825	840	0	-3.907
TRIM37	3	0.69075	0.7427	1	15830	1	-4.0145	0.038559	0.038499	0.928825	841	0	-4.0145
PI3	3	0.77277	0.79243	1	16965	1	-3.0274	0.038559	0.038499	0.928825	842	0	-3.0274
DYRK3	3	0.69664	0.746	1	15900	1	-2.3214	0.038559	0.038499	0.928825	843	0	-2.3214
GIPR	3	0.99964	0.99964	1	21622	0	-2.4623	0.038559	0.038499	0.928825	844	0	-2.4623
SLC9A1	3	0.52739	0.66568	1	13987	1	-3.6936	0.038559	0.038499	0.928825	845	0	-3.6936
COX7B2	3	0.45549	0.61049	1	12782	1	-2.3214	0.038559	0.038499	0.928825	846	0	-2.3214
HDHD3	3	0.37171	0.52653	1	11042	1	-3.7483	0.038559	0.038499	0.928825	847	0	-3.7483
PSMD3	3	0.99901	0.99901	1	21608	0	-2.2438	0.038559	0.038499	0.928825	848	0	-2.2438
DECR2	3	0.84157	0.84411	1	18126	1	-4.0556	0.038559	0.038499	0.928825	849	0	-4.0556
SFTA2	3	0.71014	0.75364	1	16069	1	-3.8544	0.038559	0.038499	0.928825	850	0	-3.8544
MYH13	3	0.33502	0.48908	1	10287	2	-4.7595	0.038559	0.038499	0.928825	851	0	-4.7595
TMEM132E	3	0.90858	0.90858	1	19537	0	-3.7667	0.038559	0.038499	0.928825	852	0	-3.7667
RBP3	3	0.88214	0.88221	1	18925	0	-3.2631	0.038559	0.038499	0.928825	853	0	-3.2631
hsa-mir-197	3	0.99737	0.99737	1	21544	0	-2.5035	0.038559	0.038499	0.928825	854	0	-2.5035
UPK1B	3	0.047156	0.11365	0.978652	2411	2	-5.4869	0.038559	0.038499	0.928825	855	0	-5.4869
HIST1H4L	3	0.61374	0.70369	1	14919	1	-3.6653	0.038559	0.038499	0.928825	856	0	-3.6653
POMT1	3	0.27555	0.42746	1	9001	2	-4.8653	0.038559	0.038499	0.928825	857	0	-4.8653
IGF2R	3	0.058541	0.13818	0.978652	2893	2	-5.4162	0.038559	0.038499	0.928825	858	0	-5.4162
ETV6	3	0.23907	0.38922	1	8214	1	-2.9143	0.038559	0.038499	0.928825	859	0	-2.9143
GPRC5B	3	0.90253	0.90256	1	19393	0	-3.651	0.038559	0.038499	0.928825	860	0	-3.651
SUN1	3	0.089469	0.20059	0.978652	4239	2	-4.7189	0.038559	0.038499	0.928825	861	0	-4.7189
TTC23	3	0.94513	0.94526	1	20340	0	-3.2149	0.038559	0.038499	0.928825	862	0	-3.2149
DDX52	3	0.634	0.71346	1	15137	1	-4.2365	0.038559	0.038499	0.928825	863	0	-4.2365
C22orf26	3	0.76143	0.78497	1	16799	1	-3.2699	0.038559	0.038499	0.928825	864	0	-3.2699
MAGEB3	3	0.40568	0.56086	1	11730	2	-4.6426	0.038559	0.038499	0.928825	865	0	-4.6426
TAS2R7	3	0.33679	0.49094	1	10330	1	-3.8635	0.038559	0.038499	0.928825	866	0	-3.8635
hsa-mir-1207	3	0.99995	0.99995	1	21631	0	-1.9182	0.038559	0.038499	0.928825	867	0	-1.9182
GPT2	3	0.99559	0.99569	1	21508	0	-2.8221	0.038559	0.038499	0.928825	868	0	-2.8221
SIGLEC14	3	0.88976	0.88979	1	19097	0	-4.4289	0.038559	0.038499	0.928825	869	0	-4.4289
FXR1	3	0.25138	0.40216	1	8482	2	-4.9114	0.038559	0.038499	0.928825	870	0	-4.9114
FANCG	3	0.24266	0.39301	1	8288	2	-4.5593	0.038559	0.038499	0.928825	871	0	-4.5593
CNTN4	3	0.02857	0.071856	0.971044	1518	2	-4.755	0.038559	0.038499	0.928825	872	0	-4.755
KIFC3	3	0.27245	0.42419	1	8940	2	-4.6699	0.038559	0.038499	0.928825	873	0	-4.6699
PITRM1	3	0.33057	0.48453	1	10193	1	-3.5606	0.038559	0.038499	0.928825	874	0	-3.5606
CARD11	3	0.55852	0.67875	1	14290	1	-4.127	0.038559	0.038499	0.928825	875	0	-4.127
MTHFD1L	3	0.13496	0.27795	0.986612	5812	2	-5.167	0.038559	0.038499	0.928825	876	0	-5.167
GKN2	3	0.093918	0.2092	0.98249	4412	2	-5.2893	0.038559	0.038499	0.928825	877	0	-5.2893
LOC200726	3	0.92724	0.9273	1	19945	0	-3.4566	0.038559	0.038499	0.928825	878	0	-3.4566
ZNF446	3	0.11292	0.24506	0.985482	5130	1	-2.8519	0.038559	0.038499	0.928825	879	0	-2.8519
RUNDC1	3	0.863	0.86331	1	18523	1	-3.843	0.038559	0.038499	0.928825	880	0	-3.843
CAPN13	3	0.81018	0.81882	1	17547	1	-3.9554	0.038559	0.038499	0.928825	881	0	-3.9554
TMEM176A	3	0.97497	0.97506	1	21050	0	-3.0355	0.038559	0.038499	0.928825	882	0	-3.0355
RNF41	3	0.99969	0.99969	1	21623	0	-1.5202	0.038559	0.038499	0.928825	883	0	-1.5202
PPM1L	3	0.51517	0.66065	1	13861	1	-3.8281	0.038559	0.038499	0.928825	884	0	-3.8281
PRSS46	3	0.94686	0.94704	1	20378	0	-2.2438	0.038559	0.038499	0.928825	885	0	-2.2438
OTUD5	3	0.99634	0.99641	1	21525	0	-2.7603	0.038559	0.038499	0.928825	886	0	-2.7603
SMOX	3	0.55586	0.67764	1	14266	1	-4.2225	0.038559	0.038499	0.928825	887	0	-4.2225
UGGT1	3	0.77935	0.79686	1	17085	1	-3.7846	0.038559	0.038499	0.928825	888	0	-3.7846
C14orf80	3	0.47022	0.62517	1	13081	1	-3.9221	0.038559	0.038499	0.928825	889	0	-3.9221
NonTargetingControlGuideForHuman_0339	1	0.96	0.96016	1	20687	0	-1.8715	0.039998	0.039918	0.928825	890	0	-1.8715
SNRPD3	2	0.91813	0.9182	1	19746	0	-2.666	0.040896	0.040848	0.928825	891	0	-2.666
RBM48	2	0.049233	0.08786	0.97123	2499	1	-3.8187	0.041227	0.04118	0.928825	892	0	-3.8187
OR4D9	3	0.86831	0.86844	1	18637	1	-4.0186	0.041468	0.041422	0.928825	893	0	-4.0186
UQCR11	3	0.29264	0.44511	1	9393	1	-4.0236	0.041702	0.041656	0.928825	894	0	-4.0236
CXCL2	3	0.14095	0.28444	0.98701	5967	1	-3.1911	0.041702	0.041656	0.928825	895	0	-3.1911
ZNF776	3	0.97812	0.97819	1	21127	0	-3.0554	0.041702	0.041656	0.928825	896	0	-3.0554
CCL22	3	0.98208	0.9822	1	21226	0	-3.3703	0.041702	0.041656	0.928825	897	0	-3.3703
HNRNPA3	3	0.081077	0.18417	0.978652	3877	2	-5.3368	0.041702	0.041656	0.928825	898	0	-5.3368
MAP3K14	3	0.88288	0.88297	1	18942	0	-4.0457	0.041702	0.041656	0.928825	899	0	-4.0457
SMAD9	3	0.36194	0.51659	1	10836	1	-2.2455	0.041702	0.041656	0.928825	900	0	-2.2455
KIF11	3	0.9721	0.97219	1	20979	0	-3.6193	0.041702	0.041656	0.928825	901	0	-3.6193
NonTargetingControlGuideForHuman_0470	1	0.95826	0.95845	1	20645	0	-2.039	0.041741	0.04169	0.928825	902	0	-2.039
SF1	1	0.95826	0.95845	1	20646	0	-2.039	0.041741	0.04169	0.928825	903	0	-2.039
NonTargetingControlGuideForHuman_0780	1	0.95826	0.95845	1	20644	0	-2.039	0.041741	0.04169	0.928825	904	0	-2.039
NonTargetingControlGuideForHuman_0992	1	0.95826	0.95845	1	20647	0	-2.039	0.041741	0.04169	0.928825	905	0	-2.039
hsa-mir-4734	4	0.99581	0.99582	1	21511	0	-3.4702	0.041808	0.041739	0.928825	906	0	-3.4702
hsa-mir-4690	4	0.47443	0.65046	1	13165	1	-3.1048	0.041808	0.041739	0.928825	907	0	-3.1048
hsa-mir-144	4	0.99946	0.99947	1	21617	0	-2.5419	0.041808	0.041739	0.928825	908	0	-2.5419
hsa-mir-4749	4	0.5542	0.70998	1	14249	2	-4.4188	0.041808	0.041739	0.928825	909	0	-4.4188
hsa-mir-3177	4	0.31354	0.53403	1	9836	2	-4.2635	0.041808	0.041739	0.928825	910	0	-4.2635
hsa-mir-4725	4	0.95796	0.95791	1	20638	0	-4.1215	0.041808	0.041739	0.928825	911	0	-4.1215
hsa-mir-223	4	0.12488	0.2753	0.986612	5569	2	-4.3762	0.041808	0.041739	0.928825	912	0	-4.3762
hsa-mir-3143	4	0.57526	0.72585	1	14482	2	-3.1182	0.041808	0.041739	0.928825	913	0	-3.1182
hsa-mir-6861	4	0.92676	0.92719	1	19930	1	-3.2694	0.041808	0.041739	0.928825	914	0	-3.2694
hsa-mir-6761	4	0.96519	0.96507	1	20814	0	-2.9783	0.041808	0.041739	0.928825	915	0	-2.9783
hsa-mir-5680	4	0.055553	0.15837	0.978652	2758	3	-5.1444	0.041808	0.041739	0.928825	916	0	-5.1444
hsa-mir-3180-1	4	0.3733	0.57684	1	11075	2	-4.4039	0.041808	0.041739	0.928825	917	0	-4.4039
RPSA	3	0.48138	0.63627	1	13321	1	-4.3529	0.042123	0.042079	0.928825	918	0	-4.3529
CCDC170	3	0.85364	0.85475	1	18330	1	-2.4235	0.042123	0.042079	0.928825	919	0	-2.4235
hsa-mir-3925	3	0.99878	0.99879	1	21594	0	-1.874	0.042123	0.042079	0.928825	920	0	-1.874
AJUBA	3	0.94112	0.94123	1	20245	0	-2.5686	0.042123	0.042079	0.928825	921	0	-2.5686
LHFPL2	3	0.95328	0.95353	1	20531	0	-2.3944	0.042123	0.042079	0.928825	922	0	-2.3944
KIAA1737	3	0.28441	0.43668	1	9203	2	-4.3333	0.042123	0.042079	0.928825	923	0	-4.3333
GRK7	3	0.39372	0.54874	1	11500	1	-4.233	0.042123	0.042079	0.928825	924	0	-4.233
HOXD9	3	0.62539	0.70928	1	15045	1	-2.4742	0.042123	0.042079	0.928825	925	0	-2.4742
C1QB	3	0.22041	0.36961	1	7813	2	-4.9733	0.042123	0.042079	0.928825	926	0	-4.9733
ZNF93	3	0.23404	0.38394	1	8106	2	-4.9454	0.042358	0.042309	0.928825	927	0	-4.9454
DVL3	3	0.08922	0.20009	0.978652	4226	2	-5.3068	0.042404	0.042347	0.928825	928	0	-5.3068
TNNC1	3	0.9005	0.90058	1	19346	0	-4.3729	0.042451	0.042396	0.928825	929	0	-4.3729
KDM2A	2	0.20444	0.32268	0.992188	7443	1	-3.2835	0.044104	0.044064	0.928825	930	0	-3.2835
KRTAP4-6	2	0.99452	0.99443	1	21480	0	-2.0118	0.044104	0.044064	0.928825	931	0	-2.0118
GAS2L2	2	0.84967	0.84954	1	18263	0	-2.5874	0.044104	0.044064	0.928825	932	0	-2.5874
SPATA31A6	2	0.95927	0.95935	1	20671	0	-2.4959	0.044104	0.044064	0.928825	933	0	-2.4959
SLAMF8	2	0.72875	0.72889	1	16310	1	-3.0282	0.044104	0.044064	0.928825	934	0	-3.0282
hsa-mir-6891	2	0.96671	0.96671	1	20848	0	-2.4444	0.044104	0.044064	0.928825	935	0	-2.4444
TMEM151A	2	0.99577	0.9957	1	21510	0	-1.9498	0.044104	0.044064	0.928825	936	0	-1.9498
SPINK14	2	0.36078	0.45044	1	10807	1	-3.1266	0.044104	0.044064	0.928825	937	0	-3.1266
TNFAIP3	2	0.86757	0.86758	1	18625	0	-2.8088	0.044104	0.044064	0.928825	938	0	-2.8088
NonTargetingControlGuideForHuman_0143	1	0.95548	0.95559	1	20576	0	-2.0707	0.04452	0.044506	0.928825	939	0	-2.0707
hsa-mir-377	4	0.68055	0.80779	1	15706	2	-3.0817	0.045444	0.045333	0.928825	940	0	-3.0817
hsa-mir-1287	4	0.61831	0.75914	1	14969	2	-4.0139	0.045754	0.045622	0.928825	941	0	-4.0139
CLECL1	3	0.82744	0.83232	1	17868	1	-4.2963	0.045935	0.045855	0.928825	942	0	-4.2963
TCEB2	3	0.42278	0.57803	1	12104	2	-4.6134	0.045935	0.045855	0.928825	943	0	-4.6134
OR8J1	3	0.27951	0.4316	1	9090	1	-3.1603	0.045935	0.045855	0.928825	944	0	-3.1603
ZXDA	3	0.28814	0.44046	1	9284	1	-1.7378	0.045935	0.045855	0.928825	945	0	-1.7378
PDE3A	3	0.59616	0.69553	1	14711	1	-3.9701	0.045935	0.045855	0.928825	946	0	-3.9701
RAB44	3	0.22551	0.37493	1	7917	2	-4.9629	0.045935	0.045855	0.928825	947	0	-4.9629
OR5AR1	3	0.85689	0.85763	1	18400	1	-4.4334	0.045935	0.045855	0.928825	948	0	-4.4334
NCALD	3	0.023219	0.059311	0.971044	1248	1	-4.0477	0.045935	0.045855	0.928825	949	0	-4.0477
AFAP1L1	3	0.95512	0.95534	1	20568	0	-4.0625	0.045935	0.045855	0.928825	950	0	-4.0625
CRX	3	0.91984	0.91986	1	19782	0	-2.7135	0.045935	0.045855	0.928825	951	0	-2.7135
PLEC	3	0.94486	0.94499	1	20331	0	-3.4385	0.045935	0.045855	0.928825	952	0	-3.4385
PRSS22	3	0.84628	0.84821	1	18203	1	-2.4443	0.045935	0.045855	0.928825	953	0	-2.4443
FAM109B	3	0.87498	0.8751	1	18775	1	-4.1137	0.045935	0.045855	0.928825	954	0	-4.1137
MECR	3	0.91833	0.91835	1	19747	0	-3.7254	0.045935	0.045855	0.928825	955	0	-3.7254
C14orf119	3	0.26763	0.41916	1	8831	1	-2.972	0.045935	0.045855	0.928825	956	0	-2.972
FAM170B	3	0.49795	0.65259	1	13651	1	-3.511	0.045935	0.045855	0.928825	957	0	-3.511
C10orf71	3	0.03305	0.082137	0.971044	1729	2	-5.5747	0.045935	0.045855	0.928825	958	0	-5.5747
THAP7	3	0.87919	0.87927	1	18856	0	-3.4064	0.045935	0.045855	0.928825	959	0	-3.4064
ENPP1	3	0.89835	0.89845	1	19301	0	-2.5797	0.045935	0.045855	0.928825	960	0	-2.5797
PEF1	3	0.34339	0.49768	1	10467	2	-4.2311	0.045935	0.045855	0.928825	961	0	-4.2311
NPRL2	3	0.69714	0.74628	1	15903	1	-3.2597	0.045935	0.045855	0.928825	962	0	-3.2597
MKI67IP	3	0.95855	0.95874	1	20656	0	-3.4863	0.045935	0.045855	0.928825	963	0	-3.4863
OTUB2	3	0.81364	0.82142	1	17610	1	-3.2968	0.045935	0.045855	0.928825	964	0	-3.2968
CD164	3	0.31924	0.47288	1	9956	2	-4.7859	0.045935	0.045855	0.928825	965	0	-4.7859
FAM57A	3	0.53973	0.67086	1	14096	1	-2.039	0.045935	0.045855	0.928825	966	0	-2.039
LCE2D	3	0.42165	0.5769	1	12080	2	-4.6154	0.045935	0.045855	0.928825	967	0	-4.6154
TNFRSF19	3	0.97116	0.97123	1	20953	0	-2.5035	0.045935	0.045855	0.928825	968	0	-2.5035
SNX6	3	0.10679	0.23359	0.984438	4901	2	-4.343	0.045935	0.045855	0.928825	969	0	-4.343
ACSM1	3	0.012372	0.032775	0.971044	701	2	-5.7905	0.045935	0.045855	0.928825	970	0	-5.7905
C14orf79	3	0.033527	0.083186	0.971044	1759	2	-5.1345	0.045935	0.045855	0.928825	971	0	-5.1345
NALCN	3	0.93763	0.93777	1	20172	0	-3.9596	0.045935	0.045855	0.928825	972	0	-3.9596
XPO4	3	0.5788	0.68769	1	14531	1	-3.4126	0.045935	0.045855	0.928825	973	0	-3.4126
HOXD1	3	0.86394	0.86421	1	18546	1	-4.322	0.045935	0.045855	0.928825	974	0	-4.322
ACOT13	3	0.45815	0.61314	1	12839	2	-4.5551	0.045935	0.045855	0.928825	975	0	-4.5551
BRI3BP	3	0.7019	0.74893	1	15962	1	-4.2854	0.045935	0.045855	0.928825	976	0	-4.2854
C12orf4	3	0.094215	0.20978	0.982517	4421	2	-4.6167	0.045935	0.045855	0.928825	977	0	-4.6167
MYO18B	3	0.091513	0.20458	0.978652	4329	2	-5.298	0.045935	0.045855	0.928825	978	0	-5.298
DTD2	3	0.38112	0.53606	1	11243	1	-3.868	0.045935	0.045855	0.928825	979	0	-3.868
TMPRSS3	3	0.99786	0.99788	1	21560	0	-1.9047	0.045935	0.045855	0.928825	980	0	-1.9047
FLJ22184	3	0.72839	0.76434	1	16307	1	-2.3795	0.045935	0.045855	0.928825	981	0	-2.3795
MTF1	3	0.3783	0.53319	1	11180	1	-3.9532	0.045935	0.045855	0.928825	982	0	-3.9532
NR1H3	3	0.52117	0.66314	1	13930	1	-4.0956	0.045935	0.045855	0.928825	983	0	-4.0956
ROM1	3	0.98135	0.98144	1	21204	0	-3.0355	0.045935	0.045855	0.928825	984	0	-3.0355
FZD9	3	0.98787	0.98804	1	21335	0	-3.138	0.045935	0.045855	0.928825	985	0	-3.138
PICK1	3	0.1812	0.32803	0.993974	6903	1	-4.4478	0.045935	0.045855	0.928825	986	0	-4.4478
INPP5J	3	0.38855	0.54349	1	11408	1	-3.9575	0.045935	0.045855	0.928825	987	0	-3.9575
DOCK11	3	0.25186	0.40268	1	8494	2	-4.9103	0.045935	0.045855	0.928825	988	0	-4.9103
RAPH1	3	0.10021	0.22123	0.984438	4634	2	-5.2681	0.045935	0.045855	0.928825	989	0	-5.2681
SLC26A11	3	0.76543	0.78755	1	16865	1	-3.7678	0.045935	0.045855	0.928825	990	0	-3.7678
LSM6	3	0.34778	0.50213	1	10546	1	-2.861	0.045935	0.045855	0.928825	991	0	-2.861
PHC2	3	0.24396	0.39437	1	8314	2	-4.9266	0.045935	0.045855	0.928825	992	0	-4.9266
SLC28A1	3	0.84233	0.84477	1	18142	1	-4.0706	0.045935	0.045855	0.928825	993	0	-4.0706
CYB5R3	3	0.78238	0.79892	1	17139	1	-3.1693	0.045935	0.045855	0.928825	994	0	-3.1693
SLC26A1	3	0.61781	0.70562	1	14965	1	-3.3703	0.045935	0.045855	0.928825	995	0	-3.3703
SYT3	3	0.63209	0.71252	1	15115	1	-3.7642	0.045935	0.045855	0.928825	996	0	-3.7642
POLD2	3	0.99949	0.99949	1	21618	0	-1.4735	0.045935	0.045855	0.928825	997	0	-1.4735
CXCL1	3	0.64397	0.71838	1	15273	1	-3.3608	0.045935	0.045855	0.928825	998	0	-3.3608
PUF60	3	0.99803	0.99804	1	21566	0	-2.2438	0.045935	0.045855	0.928825	999	0	-2.2438
FCGR2A	3	0.99308	0.99321	1	21450	0	-3.4033	0.045935	0.045855	0.928825	1000	0	-3.4033
RBM3	3	0.88078	0.88082	1	18891	0	-3.775	0.045935	0.045855	0.928825	1001	0	-3.775
POLR3G	3	0.29337	0.44586	1	9409	1	-4.3729	0.045935	0.045855	0.928825	1002	0	-4.3729
KRT74	3	0.48391	0.63876	1	13364	1	-3.3754	0.045935	0.045855	0.928825	1003	0	-3.3754
CHRNA5	3	0.91659	0.91655	1	19719	0	-3.3381	0.045935	0.045855	0.928825	1004	0	-3.3381
ACRC	3	0.42362	0.57883	1	12121	1	-4.0898	0.045935	0.045855	0.928825	1005	0	-4.0898
VDAC3	3	0.26359	0.41492	1	8755	2	-4.8877	0.045935	0.045855	0.928825	1006	0	-4.8877
COX8C	3	0.53406	0.66848	1	14043	1	-3.2699	0.045935	0.045855	0.928825	1007	0	-3.2699
ATP6V0B	3	0.31316	0.46662	1	9827	2	-3.9707	0.045935	0.045855	0.928825	1008	0	-3.9707
NLRP12	3	0.49744	0.6521	1	13637	1	-3.6885	0.045935	0.045855	0.928825	1009	0	-3.6885
RNF144B	3	0.76111	0.78477	1	16796	1	-4.4097	0.045935	0.045855	0.928825	1010	0	-4.4097
KDELC2	3	0.045884	0.11086	0.978576	2358	2	-5.4371	0.045935	0.045855	0.928825	1011	0	-5.4371
LRP1B	3	0.46343	0.61842	1	12942	2	-4.546	0.045935	0.045855	0.928825	1012	0	-4.546
AGXT	3	0.82981	0.83424	1	17908	1	-2.861	0.045935	0.045855	0.928825	1013	0	-2.861
LOC100506688	3	0.23156	0.3813	1	8049	1	-3.2389	0.045935	0.045855	0.928825	1014	0	-3.2389
MRPL13	3	0.66851	0.73078	1	15547	1	-3.7774	0.045935	0.045855	0.928825	1015	0	-3.7774
PACSIN3	3	0.39851	0.55359	1	11592	1	-3.5827	0.045935	0.045855	0.928825	1016	0	-3.5827
MSI2	3	0.94852	0.94869	1	20418	0	-3.555	0.045935	0.045855	0.928825	1017	0	-3.555
UCN2	3	0.87249	0.87259	1	18709	1	-3.725	0.045935	0.045855	0.928825	1018	0	-3.725
hsa-mir-548i-4	3	0.62857	0.7108	1	15083	1	-3.7654	0.045935	0.045855	0.928825	1019	0	-3.7654
GALNT6	3	0.91504	0.91502	1	19684	0	-3.807	0.045935	0.045855	0.928825	1020	0	-3.807
C2orf72	3	0.098653	0.21828	0.984438	4569	1	-3.0395	0.045935	0.045855	0.928825	1021	0	-3.0395
APOBR	3	0.26857	0.42014	1	8848	1	-4.3203	0.045935	0.045855	0.928825	1022	0	-4.3203
GRM7	3	0.34806	0.50239	1	10552	2	-4.7375	0.045935	0.045855	0.928825	1023	0	-4.7375
SEC16A	3	0.3936	0.54861	1	11498	1	-3.7846	0.045935	0.045855	0.928825	1024	0	-3.7846
KRTAP19-3	3	0.38145	0.53639	1	11249	1	-2.3795	0.045935	0.045855	0.928825	1025	0	-2.3795
UBXN6	3	0.71161	0.75447	1	16093	1	-4.1851	0.045935	0.045855	0.928825	1026	0	-4.1851
NMNAT1	3	0.47229	0.62722	1	13125	2	-4.0324	0.045935	0.045855	0.928825	1027	0	-4.0324
HIST1H2AC	3	0.60221	0.6983	1	14780	1	-4.1677	0.045935	0.045855	0.928825	1028	0	-4.1677
SPDYE4	3	0.81052	0.81908	1	17555	1	-4.153	0.045935	0.045855	0.928825	1029	0	-4.153
RPS12	3	0.95211	0.95232	1	20497	0	-3.5339	0.045935	0.045855	0.928825	1030	0	-3.5339
hsa-mir-3134	3	0.029173	0.073274	0.971044	1549	2	-5.603	0.045935	0.045855	0.928825	1031	0	-5.603
hsa-mir-3180-5	3	0.98232	0.98244	1	21229	0	-3.2019	0.045935	0.045855	0.928825	1032	0	-3.2019
HDGF	3	0.60395	0.69911	1	14804	1	-3.3703	0.045935	0.045855	0.928825	1033	0	-3.3703
VPS37D	3	0.863	0.86331	1	18525	1	-4.3269	0.045935	0.045855	0.928825	1034	0	-4.3269
FAM19A3	3	0.76426	0.78679	1	16847	1	-4.2504	0.045935	0.045855	0.928825	1035	0	-4.2504
RORB	3	0.32898	0.48292	1	10164	2	-4.7691	0.045935	0.045855	0.928825	1036	0	-4.7691
CC2D2A	3	0.23299	0.3828	1	8079	2	-4.9475	0.045935	0.045855	0.928825	1037	0	-4.9475
S100PBP	3	0.90482	0.90485	1	19451	0	-4.0723	0.045935	0.045855	0.928825	1038	0	-4.0723
C11orf40	3	0.99781	0.99782	1	21557	0	-3.0193	0.045935	0.045855	0.928825	1039	0	-3.0193
ARMC1	3	0.10468	0.22972	0.984438	4808	2	-5.2548	0.045935	0.045855	0.928825	1040	0	-5.2548
TMIGD1	3	0.10531	0.23089	0.984438	4836	1	-2.6624	0.045935	0.045855	0.928825	1041	0	-2.6624
PARD6B	3	0.82744	0.83232	1	17871	1	-2.4918	0.045935	0.045855	0.928825	1042	0	-2.4918
MOAP1	3	0.57427	0.68568	1	14473	1	-3.1492	0.045935	0.045855	0.928825	1043	0	-3.1492
PSMD11	3	0.91941	0.91944	1	19767	0	-3.2154	0.045935	0.045855	0.928825	1044	0	-3.2154
EPN1	3	0.70858	0.75275	1	16057	1	-4.4568	0.045935	0.045855	0.928825	1045	0	-4.4568
hsa-mir-130b	3	0.92002	0.92004	1	19785	0	-3.6575	0.045935	0.045855	0.928825	1046	0	-3.6575
TEX37	3	0.8971	0.89719	1	19275	0	-1.7378	0.045935	0.045855	0.928825	1047	0	-1.7378
MPLKIP	3	0.75637	0.78167	1	16731	1	-4.303	0.045935	0.045855	0.928825	1048	0	-4.303
ANKRD10	3	0.14246	0.28607	0.98701	6009	2	-4.8297	0.045935	0.045855	0.928825	1049	0	-4.8297
IQUB	3	0.73834	0.77039	1	16449	1	-3.3283	0.045935	0.045855	0.928825	1050	0	-3.3283
ZDHHC17	3	0.10817	0.23617	0.985482	4958	2	-5.2432	0.045935	0.045855	0.928825	1051	0	-5.2432
CBFA2T2	3	0.92252	0.92258	1	19836	0	-4.2435	0.045935	0.045855	0.928825	1052	0	-4.2435
TRAPPC6A	3	0.89296	0.89298	1	19180	0	-2.6984	0.045935	0.045855	0.928825	1053	0	-2.6984
OR2T6	3	0.86404	0.86432	1	18551	1	-3.6058	0.045935	0.045855	0.928825	1054	0	-3.6058
AMZ2	3	0.29295	0.44543	1	9401	1	-4.2443	0.045935	0.045855	0.928825	1055	0	-4.2443
KRTAP3-2	3	0.2104	0.3591	1	7571	2	-4.9937	0.045935	0.045855	0.928825	1056	0	-4.9937
LCP1	3	0.97674	0.97685	1	21083	0	-2.8221	0.045935	0.045855	0.928825	1057	0	-2.8221
hsa-mir-519c	3	0.47223	0.62716	1	13124	1	-4.0084	0.045935	0.045855	0.928825	1058	0	-4.0084
SEC22A	3	0.83585	0.83924	1	18018	1	-4.2879	0.045935	0.045855	0.928825	1059	0	-4.2879
NDUFA2	3	0.71044	0.75381	1	16077	1	-3.0435	0.045935	0.045855	0.928825	1060	0	-3.0435
C2orf62	3	0.8585	0.85913	1	18437	1	-3.1693	0.045935	0.045855	0.928825	1061	0	-3.1693
MESDC2	3	0.28414	0.43638	1	9196	2	-4.8488	0.045935	0.045855	0.928825	1062	0	-4.8488
CETP	3	0.16234	0.3076	0.990874	6464	2	-5.0966	0.045935	0.045855	0.928825	1063	0	-5.0966
MAPK8	3	0.95307	0.95332	1	20519	0	-3.969	0.045935	0.045855	0.928825	1064	0	-3.969
AIMP2	3	0.17048	0.31639	0.992171	6640	2	-4.7824	0.045935	0.045855	0.928825	1065	0	-4.7824
INO80B	3	0.94744	0.94764	1	20389	0	-4.1279	0.045935	0.045855	0.928825	1066	0	-4.1279
NPY4R	3	0.95469	0.95491	1	20559	0	-3.3479	0.045935	0.045855	0.928825	1067	0	-3.3479
ZNF581	3	0.43133	0.58649	1	12286	1	-3.4064	0.045935	0.045855	0.928825	1068	0	-3.4064
hsa-mir-6511a-1	4	0.89864	0.90505	1	19310	1	-2.8974	0.046747	0.046593	0.931327	1069	0	-2.8974
NonTargetingControlGuideForHuman_0865	1	0.95316	0.95332	1	20528	0	-2.094	0.046842	0.046856	0.931327	1070	0	-2.094
NonTargetingControlGuideForHuman_0559	1	0.95316	0.95332	1	20527	0	-2.094	0.046842	0.046856	0.931327	1071	0	-2.094
NonTargetingControlGuideForHuman_0437	1	0.95316	0.95332	1	20526	0	-2.094	0.046842	0.046856	0.931327	1072	0	-2.094
MYO1H	3	0.090731	0.20304	0.978652	4289	2	-5.3009	0.049411	0.049437	0.931327	1073	0	-5.3009
USPL1	3	0.72758	0.76384	1	16291	1	-3.7774	0.049458	0.04949	0.931327	1074	0	-3.7774
CD38	3	0.44768	0.6027	1	12621	1	-4.4387	0.049504	0.049535	0.931327	1075	0	-4.4387
FOLR3	3	0.93008	0.93014	1	20003	0	-3.3845	0.049551	0.049584	0.931327	1076	0	-3.3845
TSR3	3	0.91009	0.91012	1	19573	0	-3.1603	0.049598	0.049637	0.931327	1077	0	-3.1603
ACSM5	3	0.23446	0.38437	1	8118	1	-3.9532	0.049668	0.049708	0.931327	1078	0	-3.9532
ARMC7	3	0.72629	0.76308	1	16275	1	-3.7953	0.049668	0.049708	0.931327	1079	0	-3.7953
LOC650293	3	0.90667	0.90669	1	19490	0	-4.142	0.049784	0.049829	0.931327	1080	0	-4.142
LCN8	3	0.88233	0.88241	1	18928	0	-3.2302	0.049877	0.049923	0.931327	1081	0	-3.2302
TOX	3	0.6922	0.7435	1	15847	1	-4.465	0.049924	0.049972	0.931327	1082	0	-4.465
CNGA3	3	0.81143	0.81976	1	17574	1	-3.968	0.050017	0.050071	0.931327	1083	0	-3.968
NonTargetingControlGuideForHuman_0649	1	0.94995	0.95018	1	20452	0	-2.1871	0.050047	0.050152	0.931327	1084	0	-2.1871
SNRPF	1	0.94995	0.95018	1	20448	0	-1.6721	0.050047	0.050152	0.931327	1085	0	-1.6721
NonTargetingControlGuideForHuman_0485	1	0.94995	0.95018	1	20449	0	-2.1871	0.050047	0.050152	0.931327	1086	0	-2.1871
NonTargetingControlGuideForHuman_0393	1	0.94995	0.95018	1	20451	0	-2.1871	0.050047	0.050152	0.931327	1087	0	-2.1871
NonTargetingControlGuideForHuman_0446	1	0.94995	0.95018	1	20450	0	-2.1871	0.050047	0.050152	0.931327	1088	0	-2.1871
RAB1A	3	0.1922	0.33984	0.998732	7153	2	-4.5999	0.050087	0.050136	0.931327	1089	0	-4.5999
FAS	3	0.051088	0.12224	0.978652	2580	2	-4.7001	0.050087	0.050136	0.931327	1090	0	-4.7001
GPD2	3	0.93855	0.93871	1	20195	0	-3.4656	0.050157	0.050207	0.931327	1091	0	-3.4656
COL28A1	3	0.90567	0.90572	1	19462	0	-1.5202	0.050203	0.050258	0.931327	1092	0	-1.5202
SPA17	3	0.47592	0.63081	1	13204	1	-2.0863	0.05025	0.050304	0.931327	1093	0	-2.0863
UBE2D2	3	0.16334	0.30874	0.990874	6485	2	-5.0937	0.050296	0.050352	0.931327	1094	0	-5.0937
ZFY	3	0.35423	0.50873	1	10673	1	-3.2338	0.050343	0.050396	0.931327	1095	0	-3.2338
C1orf234	3	0.0051245	0.014119	0.902105	325	2	-5.8911	0.05039	0.050443	0.931327	1096	0	-5.8911
UGT8	3	0.28038	0.43251	1	9113	1	-3.0633	0.050436	0.050486	0.931327	1097	0	-3.0633
EIF1	3	0.60489	0.69954	1	14819	1	-2.8033	0.050529	0.05057	0.931327	1098	0	-2.8033
NDUFS4	3	0.42175	0.57699	1	12084	1	-2.1935	0.050576	0.050619	0.931327	1099	0	-2.1935
ZNF675	3	0.087702	0.19718	0.978652	4167	1	-3.3543	0.050622	0.050664	0.931327	1100	0	-3.3543
COMMD6	3	0.17738	0.32388	0.992188	6808	2	-5.0616	0.050669	0.05071	0.931327	1101	0	-5.0616
EID1	3	0.73121	0.76601	1	16344	1	-2.8519	0.050715	0.050754	0.931327	1102	0	-2.8519
RPE65	3	0.99599	0.99607	1	21514	0	-3.0633	0.050762	0.050796	0.931327	1103	0	-3.0633
PRPF4	2	0.75622	0.75581	1	16727	0	-3.0778	0.050784	0.050691	0.931327	1104	0	-3.0778
hsa-mir-3145	2	0.27815	0.40037	1	9057	1	-3.5527	0.050784	0.050691	0.931327	1105	0	-3.5527
PLK5	2	0.99169	0.99158	1	21423	0	-2.1904	0.050784	0.050691	0.931327	1106	0	-2.1904
CNTNAP3B	2	0.81228	0.81201	1	17588	0	-2.9961	0.050784	0.050691	0.931327	1107	0	-2.9961
NME1-NME2	2	0.96469	0.96471	1	20801	0	-2.5423	0.050784	0.050691	0.931327	1108	0	-2.5423
RIPPLY3	2	0.8731	0.87317	1	18722	0	-2.8805	0.050784	0.050691	0.931327	1109	0	-2.8805
PHF19	2	0.99901	0.999	1	21607	0	-1.5829	0.050784	0.050691	0.931327	1110	0	-1.5829
hsa-mir-5001	2	0.96671	0.96671	1	20845	0	-2.5281	0.050784	0.050691	0.931327	1111	0	-2.5281
CIRH1A	2	0.98965	0.98957	1	21378	0	-2.2431	0.050784	0.050691	0.931327	1112	0	-2.2431
MT3	2	0.82245	0.82229	1	17768	0	-2.9797	0.050784	0.050691	0.931327	1113	0	-2.9797
TAF6L	2	0.85697	0.85692	1	18405	0	-2.9143	0.050784	0.050691	0.931327	1114	0	-2.9143
hsa-mir-6088	2	0.9541	0.95415	1	20542	0	-2.6108	0.050784	0.050691	0.931327	1115	0	-2.6108
GTF2H2C	2	0.15553	0.25359	0.985482	6307	1	-3.6956	0.050784	0.050691	0.931327	1116	0	-3.6956
FTCD	3	0.99656	0.99662	1	21529	0	-3.0315	0.050902	0.050945	0.931327	1117	0	-3.0315
hsa-mir-3907	4	0.82275	0.8628	1	17773	1	-3.9637	0.051079	0.050975	0.931327	1118	0	-3.9637
hsa-mir-7111	4	0.19356	0.37591	1	7177	1	-3.5305	0.051079	0.050975	0.931327	1119	0	-3.5305
hsa-mir-1234	4	0.72557	0.82528	1	16263	1	-4.0586	0.051079	0.050975	0.931327	1120	0	-4.0586
hsa-mir-4307	4	0.27294	0.48321	1	8948	2	-4.4361	0.051079	0.050975	0.931327	1121	0	-4.4361
hsa-mir-3198-2	4	0.99463	0.9946	1	21482	0	-1.9004	0.051079	0.050975	0.931327	1122	0	-1.9004
hsa-mir-635	4	0.76246	0.83836	1	16819	1	-3.2302	0.051079	0.050975	0.931327	1123	0	-3.2302
hsa-mir-7-3	4	0.089621	0.21999	0.984438	4243	1	-3.6253	0.051079	0.050975	0.931327	1124	0	-3.6253
hsa-mir-5188	4	0.25879	0.46472	1	8651	3	-4.5791	0.051079	0.050975	0.931327	1125	0	-4.5791
hsa-mir-221	4	0.029371	0.090402	0.97123	1565	3	-5.1444	0.051079	0.050975	0.931327	1126	0	-5.1444
hsa-mir-3916	4	0.011295	0.037773	0.971044	639	2	-3.5296	0.051079	0.050975	0.931327	1127	0	-3.5296
hsa-mir-490	4	0.03866	0.11542	0.978652	2018	3	-5.2912	0.051079	0.050975	0.931327	1128	0	-5.2912
hsa-mir-203a	4	0.38469	0.58504	1	11329	2	-4.6406	0.051079	0.050975	0.931327	1129	0	-4.6406
hsa-mir-4425	4	0.61323	0.75517	1	14915	2	-4.4024	0.051079	0.050975	0.931327	1130	0	-4.4024
hsa-mir-663a	4	0.99878	0.99878	1	21596	0	-2.4209	0.051079	0.050975	0.931327	1131	0	-2.4209
hsa-mir-629	4	0.99316	0.99313	1	21453	0	-3.0299	0.051079	0.050975	0.931327	1132	0	-3.0299
NonTargetingControlGuideForHuman_0236	1	0.94794	0.94815	1	20404	0	-2.2015	0.052056	0.052113	0.931327	1133	0	-2.2015
GPR75-ASB3	1	0.9468	0.94699	1	20370	0	-2.2228	0.053204	0.053233	0.931327	1134	0	-2.2228
PCDHA11	1	0.9468	0.94699	1	20371	0	-2.2228	0.053204	0.053233	0.931327	1135	0	-2.2228
THRSP	2	0.9383	0.93844	1	20187	0	-2.6931	0.054177	0.054092	0.931327	1136	0	-2.6931
SNX22	2	0.9541	0.95415	1	20541	0	-2.6158	0.054177	0.054092	0.931327	1137	0	-2.6158
ITGAL	3	0.72002	0.75934	1	16202	1	-2.9509	0.05541	0.055488	0.931327	1138	0	-2.9509
ECD	3	0.34036	0.49457	1	10415	2	-4.7509	0.05541	0.055488	0.931327	1139	0	-4.7509
KLHDC4	3	0.49672	0.65139	1	13631	1	-3.7702	0.05541	0.055488	0.931327	1140	0	-3.7702
hsa-mir-6731	3	0.92676	0.92681	1	19927	0	-3.5023	0.05541	0.055488	0.931327	1141	0	-3.5023
APCDD1L	3	0.33829	0.49248	1	10374	2	-4.6413	0.05541	0.055488	0.931327	1142	0	-4.6413
LARP4B	3	0.15609	0.30084	0.98985	6318	2	-5.1124	0.05541	0.055488	0.931327	1143	0	-5.1124
CSAD	3	0.77507	0.79398	1	17005	1	-3.8635	0.05541	0.055488	0.931327	1144	0	-3.8635
NOTUM	3	0.87275	0.87285	1	18711	1	-3.7656	0.05541	0.055488	0.931327	1145	0	-3.7656
MICU2	3	0.5919	0.69353	1	14669	1	-2.8519	0.05541	0.055488	0.931327	1146	0	-2.8519
ESRRA	3	0.96751	0.96759	1	20873	0	-3.9014	0.05541	0.055488	0.931327	1147	0	-3.9014
EIF3L	3	0.61399	0.70381	1	14922	1	-4.2743	0.05541	0.055488	0.931327	1148	0	-4.2743
TSPAN5	3	0.99599	0.99607	1	21516	0	-3.0234	0.05541	0.055488	0.931327	1149	0	-3.0234
XPNPEP3	3	0.32971	0.48365	1	10172	2	-4.7679	0.05541	0.055488	0.931327	1150	0	-4.7679
UFSP1	3	0.46516	0.62013	1	12972	1	-3.787	0.05541	0.055488	0.931327	1151	0	-3.787
hsa-mir-4523	3	0.85229	0.85352	1	18304	1	-3.7774	0.05541	0.055488	0.931327	1152	0	-3.7774
AGO4	3	0.14436	0.28811	0.987873	6051	2	-5.1439	0.05541	0.055488	0.931327	1153	0	-5.1439
ETV3	3	0.25317	0.40403	1	8522	1	-4.3697	0.05541	0.055488	0.931327	1154	0	-4.3697
SPATA31A4	3	0.95837	0.95855	1	20648	0	-3.5522	0.05541	0.055488	0.931327	1155	0	-3.5522
ZFAND1	3	0.49387	0.64861	1	13583	2	-4.4945	0.05541	0.055488	0.931327	1156	0	-4.4945
SCLT1	3	0.065904	0.15347	0.978652	3198	1	-4.3941	0.05541	0.055488	0.931327	1157	0	-4.3941
BPIFB1	3	0.56868	0.6832	1	14412	1	-4.3957	0.05541	0.055488	0.931327	1158	0	-4.3957
ZNF529	3	0.92139	0.92141	1	19809	0	-2.2086	0.05541	0.055488	0.931327	1159	0	-2.2086
PQBP1	3	0.56526	0.6817	1	14375	1	-3.3882	0.05541	0.055488	0.931327	1160	0	-3.3882
DDX26B	3	0.85901	0.85958	1	18450	1	-2.5686	0.05541	0.055488	0.931327	1161	0	-2.5686
ELP2	3	0.42462	0.57982	1	12133	1	-3.0051	0.05541	0.055488	0.931327	1162	0	-3.0051
PPP1R16B	3	0.45258	0.60754	1	12718	1	-3.8396	0.05541	0.055488	0.931327	1163	0	-3.8396
DHX33	3	0.86344	0.86372	1	18534	1	-4.4019	0.05541	0.055488	0.931327	1164	0	-4.4019
RNPS1	3	0.31991	0.47357	1	9977	1	-3.4656	0.05541	0.055488	0.931327	1165	0	-3.4656
MRPS25	3	0.43261	0.58777	1	12313	2	-4.5965	0.05541	0.055488	0.931327	1166	0	-4.5965
KLHL21	3	0.46024	0.61522	1	12886	1	-3.1603	0.05541	0.055488	0.931327	1167	0	-3.1603
SNX8	3	0.67164	0.73236	1	15581	1	-4.1887	0.05541	0.055488	0.931327	1168	0	-4.1887
HAPLN1	3	0.88188	0.88194	1	18916	0	-2.2438	0.05541	0.055488	0.931327	1169	0	-2.2438
LYZL2	3	0.54954	0.67496	1	14209	1	-3.9557	0.05541	0.055488	0.931327	1170	0	-3.9557
SLC35B2	3	0.87191	0.87201	1	18695	1	-3.4385	0.05541	0.055488	0.931327	1171	0	-3.4385
CHST13	3	0.55192	0.67598	1	14234	1	-1.5202	0.05541	0.055488	0.931327	1172	0	-1.5202
DLEC1	3	0.04472	0.10833	0.978576	2305	1	-3.5225	0.05541	0.055488	0.931327	1173	0	-3.5225
MARVELD2	3	0.42838	0.58356	1	12220	2	-4.5523	0.05541	0.055488	0.931327	1174	0	-4.5523
FGF18	3	0.063115	0.14771	0.978652	3096	2	-4.9314	0.05541	0.055488	0.931327	1175	0	-4.9314
FBXO16	3	0.93552	0.93562	1	20116	0	-3.2161	0.05541	0.055488	0.931327	1176	0	-3.2161
HSPE1-MOB4	3	0.5083	0.65788	1	13795	1	-4.0277	0.05541	0.055488	0.931327	1177	0	-4.0277
BRF2	3	0.94347	0.94363	1	20296	0	-3.6405	0.05541	0.055488	0.931327	1178	0	-3.6405
KRTAP9-3	3	0.62202	0.70766	1	15007	1	-1.5202	0.05541	0.055488	0.931327	1179	0	-1.5202
hsa-mir-6501	3	0.99979	0.99979	1	21627	0	-1.7378	0.05541	0.055488	0.931327	1180	0	-1.7378
PNMA2	3	0.3921	0.54709	1	11469	1	-3.7822	0.05541	0.055488	0.931327	1181	0	-3.7822
HSPA5	3	0.44321	0.59831	1	12533	1	-2.094	0.05541	0.055488	0.931327	1182	0	-2.094
SUN5	3	0.39414	0.54915	1	11505	1	-3.9373	0.05541	0.055488	0.931327	1183	0	-3.9373
ASTN2	3	0.85764	0.85831	1	18421	1	-2.6177	0.05541	0.055488	0.931327	1184	0	-2.6177
NUAK1	3	0.011087	0.029577	0.971044	629	2	-5.8123	0.05541	0.055488	0.931327	1185	0	-5.8123
IGBP1	3	0.98914	0.98927	1	21369	0	-3.4033	0.05541	0.055488	0.931327	1186	0	-3.4033
B2M	3	0.21695	0.36599	1	7725	1	-4.2303	0.05541	0.055488	0.931327	1187	0	-4.2303
ZNF44	3	0.47452	0.62945	1	13166	1	-4.2718	0.05541	0.055488	0.931327	1188	0	-4.2718
POLG2	3	0.80505	0.815	1	17471	1	-3.1305	0.05541	0.055488	0.931327	1189	0	-3.1305
TRAF5	3	0.20814	0.35672	1	7508	2	-4.9983	0.05541	0.055488	0.931327	1190	0	-4.9983
PRPF40B	3	0.94432	0.94447	1	20319	0	-3.1154	0.05541	0.055488	0.931327	1191	0	-3.1154
ZNF853	3	0.62282	0.70805	1	15017	1	-3.757	0.05541	0.055488	0.931327	1192	0	-3.757
ZRSR2	3	0.34428	0.49858	1	10477	2	-4.7442	0.05541	0.055488	0.931327	1193	0	-4.7442
LMOD2	3	0.82158	0.8277	1	17753	1	-3.8281	0.05541	0.055488	0.931327	1194	0	-3.8281
MEGF10	3	0.065029	0.15165	0.978652	3170	2	-5.2217	0.05541	0.055488	0.931327	1195	0	-5.2217
PIGB	3	0.38028	0.53517	1	11223	1	-3.7702	0.05541	0.055488	0.931327	1196	0	-3.7702
HOGA1	3	0.39918	0.55428	1	11604	2	-4.6531	0.05541	0.055488	0.931327	1197	0	-4.6531
OR1N1	3	0.32571	0.47958	1	10097	1	-3.2733	0.05541	0.055488	0.931327	1198	0	-3.2733
RSPH10B	3	0.60368	0.69899	1	14801	1	-1.9269	0.05541	0.055488	0.931327	1199	0	-1.9269
FKBP4	3	0.43197	0.58714	1	12302	2	-4.5718	0.05541	0.055488	0.931327	1200	0	-4.5718
HIRIP3	3	0.076275	0.17456	0.978652	3656	1	-4.2786	0.05541	0.055488	0.931327	1201	0	-4.2786
DCLK3	3	0.2969	0.44961	1	9487	2	-4.8259	0.05541	0.055488	0.931327	1202	0	-4.8259
MASP1	3	0.32898	0.48292	1	10161	2	-4.2541	0.05541	0.055488	0.931327	1203	0	-4.2541
PRKAG3	3	0.90253	0.90256	1	19392	0	-4.2735	0.05541	0.055488	0.931327	1204	0	-4.2735
PDGFRB	3	0.17682	0.32326	0.992188	6796	2	-5.0631	0.05541	0.055488	0.931327	1205	0	-5.0631
EDA2R	3	0.96372	0.96386	1	20781	0	-2.8221	0.05541	0.055488	0.931327	1206	0	-2.8221
MEGF6	3	0.45897	0.61397	1	12858	1	-3.0193	0.05541	0.055488	0.931327	1207	0	-3.0193
DSCAML1	3	0.94758	0.94778	1	20395	0	-3.8703	0.05541	0.055488	0.931327	1208	0	-3.8703
hsa-mir-4762	3	0.024642	0.062674	0.971044	1325	1	-4.1913	0.05541	0.055488	0.931327	1209	0	-4.1913
WDR83OS	3	0.45955	0.61454	1	12871	2	-4.5531	0.05541	0.055488	0.931327	1210	0	-4.5531
MAGI3	3	0.46194	0.61694	1	12914	1	-4.4798	0.05541	0.055488	0.931327	1211	0	-4.4798
WDHD1	3	0.95035	0.95055	1	20459	0	-2.2438	0.05541	0.055488	0.931327	1212	0	-2.2438
TK1	3	0.91759	0.91763	1	19738	0	-3.8848	0.05541	0.055488	0.931327	1213	0	-3.8848
HECW1	3	0.0055087	0.015132	0.907504	347	2	-5.0636	0.05541	0.055488	0.931327	1214	0	-5.0636
ADRB1	3	0.091618	0.20478	0.978652	4332	1	-3.1418	0.05541	0.055488	0.931327	1215	0	-3.1418
USF1	3	0.7137	0.75566	1	16125	1	-4.1931	0.05541	0.055488	0.931327	1216	0	-4.1931
CAPG	3	0.95512	0.95534	1	20569	0	-3.9373	0.05541	0.055488	0.931327	1217	0	-3.9373
ENO1	3	0.9653	0.96539	1	20817	0	-3.0011	0.05541	0.055488	0.931327	1218	0	-3.0011
KDR	3	0.70355	0.7499	1	15987	1	-4.2752	0.05541	0.055488	0.931327	1219	0	-4.2752
RNF113A	3	0.98879	0.98893	1	21356	0	-2.8221	0.05541	0.055488	0.931327	1220	0	-2.8221
TCAP	3	0.41312	0.5683	1	11897	2	-4.493	0.05541	0.055488	0.931327	1221	0	-4.493
CDSN	3	0.71692	0.75752	1	16171	1	-3.1449	0.05541	0.055488	0.931327	1222	0	-3.1449
C1orf226	3	0.92366	0.92368	1	19861	0	-4.0397	0.05541	0.055488	0.931327	1223	0	-4.0397
GNG7	3	0.22556	0.37498	1	7919	1	-4.3013	0.05541	0.055488	0.931327	1224	0	-4.3013
CLPB	3	0.45083	0.60581	1	12690	2	-4.5677	0.05541	0.055488	0.931327	1225	0	-4.5677
TCP10L2	3	0.3225	0.47625	1	10029	2	-4.78	0.05541	0.055488	0.931327	1226	0	-4.78
MORC3	3	0.7325	0.76678	1	16361	1	-3.7163	0.05541	0.055488	0.931327	1227	0	-3.7163
KLF9	3	0.37791	0.53281	1	11172	2	-4.6873	0.05541	0.055488	0.931327	1228	0	-4.6873
PDP1	3	0.92139	0.92141	1	19810	0	-3.2389	0.05541	0.055488	0.931327	1229	0	-3.2389
ORAI2	3	0.96606	0.96616	1	20828	0	-2.094	0.05541	0.055488	0.931327	1230	0	-2.094
IRGQ	3	0.41414	0.56931	1	11913	1	-2.7235	0.05541	0.055488	0.931327	1231	0	-2.7235
IFI27	3	0.95663	0.95685	1	20606	0	-3.5634	0.05541	0.055488	0.931327	1232	0	-3.5634
MVK	3	0.46409	0.61909	1	12951	1	-4.4813	0.05541	0.055488	0.931327	1233	0	-4.4813
TIGD2	3	0.796	0.80844	1	17334	1	-3.8703	0.05541	0.055488	0.931327	1234	0	-3.8703
C12orf61	3	0.79769	0.80964	1	17353	1	-3.1154	0.05541	0.055488	0.931327	1235	0	-3.1154
SPRR3	3	0.74059	0.77176	1	16484	1	-4.4296	0.05541	0.055488	0.931327	1236	0	-4.4296
NIT2	3	0.96659	0.96669	1	20841	0	-3.209	0.05541	0.055488	0.931327	1237	0	-3.209
MAP2K6	3	0.57562	0.68629	1	14488	1	-1.6876	0.05541	0.055488	0.931327	1238	0	-1.6876
CCDC136	3	0.13545	0.2785	0.986612	5828	2	-5.1369	0.05541	0.055488	0.931327	1239	0	-5.1369
ORAOV1	3	0.91677	0.91676	1	19724	0	-2.5797	0.05541	0.055488	0.931327	1240	0	-2.5797
hsa-mir-153-2	3	0.91143	0.91145	1	19603	0	-3.2936	0.05541	0.055488	0.931327	1241	0	-3.2936
IL34	3	0.12557	0.26763	0.986024	5590	2	-5.1932	0.05541	0.055488	0.931327	1242	0	-5.1932
ZNF655	3	0.10735	0.23465	0.985292	4926	1	-3.3052	0.05541	0.055488	0.931327	1243	0	-3.3052
TFCP2L1	3	0.5144	0.66036	1	13853	1	-4.2854	0.05541	0.055488	0.931327	1244	0	-4.2854
AMMECR1	3	0.023201	0.059262	0.971044	1247	2	-5.6552	0.05541	0.055488	0.931327	1245	0	-5.6552
ABLIM3	3	0.54703	0.6739	1	14185	1	-4.4166	0.05541	0.055488	0.931327	1246	0	-4.4166
RYR1	3	0.85729	0.85798	1	18409	1	-3.3845	0.05541	0.055488	0.931327	1247	0	-3.3845
EPS15L1	3	0.83311	0.837	1	17965	1	-4.4441	0.05541	0.055488	0.931327	1248	0	-4.4441
MCF2L2	3	0.88361	0.8837	1	18953	0	-3.5537	0.05541	0.055488	0.931327	1249	0	-3.5537
RPL13A	3	0.9806	0.98068	1	21184	0	-2.563	0.05541	0.055488	0.931327	1250	0	-2.563
UPF3A	3	0.87746	0.87751	1	18821	0	-3.6885	0.05541	0.055488	0.931327	1251	0	-3.6885
CALU	3	0.65414	0.72346	1	15376	1	-4.3104	0.05541	0.055488	0.931327	1252	0	-4.3104
CHKB	3	0.5646	0.68141	1	14366	1	-3.3086	0.05541	0.055488	0.931327	1253	0	-3.3086
SMPDL3A	3	0.75338	0.77975	1	16676	1	-3.835	0.05541	0.055488	0.931327	1254	0	-3.835
FAM122A	3	0.018419	0.047695	0.971044	995	2	-4.5054	0.05541	0.055488	0.931327	1255	0	-4.5054
RABEP2	3	0.87467	0.8748	1	18764	1	-3.9575	0.05541	0.055488	0.931327	1256	0	-3.9575
RPL32	3	0.99826	0.99828	1	21571	0	-1.6876	0.05541	0.055488	0.931327	1257	0	-1.6876
SH3GL2	3	0.60894	0.70141	1	14868	1	-4.3894	0.05541	0.055488	0.931327	1258	0	-4.3894
MAP3K19	3	0.97566	0.97576	1	21061	0	-3.4506	0.05541	0.055488	0.931327	1259	0	-3.4506
RAB6B	3	0.96136	0.96154	1	20712	0	-3.6679	0.05541	0.055488	0.931327	1260	0	-3.6679
VN1R2	3	0.74459	0.77423	1	16536	1	-3.7521	0.05541	0.055488	0.931327	1261	0	-3.7521
KLK15	3	0.92549	0.92553	1	19901	0	-3.0435	0.05541	0.055488	0.931327	1262	0	-3.0435
SUZ12	3	0.76889	0.78986	1	16912	1	-3.859	0.05541	0.055488	0.931327	1263	0	-3.859
CAPN12	3	0.7019	0.74893	1	15960	1	-3.7012	0.05541	0.055488	0.931327	1264	0	-3.7012
hsa-mir-7113	3	0.39517	0.5502	1	11530	1	-3.7894	0.05541	0.055488	0.931327	1265	0	-3.7894
PSMC2	3	0.16639	0.31204	0.990874	6554	1	-2.8519	0.05541	0.055488	0.931327	1266	0	-2.8519
ISCU	3	0.88862	0.88867	1	19081	0	-3.8465	0.05541	0.055488	0.931327	1267	0	-3.8465
AGXT2	3	0.8723	0.8724	1	18706	1	-3.4157	0.05541	0.055488	0.931327	1268	0	-3.4157
PIEZO1	3	0.44997	0.60495	1	12674	2	-4.5691	0.05541	0.055488	0.931327	1269	0	-4.5691
UPK3B	3	0.1096	0.23889	0.985482	5009	2	-5.1485	0.05541	0.055488	0.931327	1270	0	-5.1485
PLEKHG5	3	0.47526	0.63017	1	13185	1	-2.9143	0.05541	0.055488	0.931327	1271	0	-2.9143
CACNG3	3	0.11069	0.24089	0.985482	5051	2	-5.2362	0.05541	0.055488	0.931327	1272	0	-5.2362
AP3M2	3	0.037742	0.092712	0.97123	1968	2	-5.5423	0.05541	0.055488	0.931327	1273	0	-5.5423
PTGES	3	0.40748	0.56264	1	11776	1	-3.0011	0.05541	0.055488	0.931327	1274	0	-3.0011
KAT7	3	0.80625	0.81589	1	17488	1	-2.3214	0.05541	0.055488	0.931327	1275	0	-2.3214
GEN1	3	0.023978	0.06112	0.971044	1297	2	-5.1527	0.05541	0.055488	0.931327	1276	0	-5.1527
TMEM107	3	0.67544	0.73439	1	15631	1	-3.9394	0.05541	0.055488	0.931327	1277	0	-3.9394
CH25H	3	0.45771	0.61273	1	12830	1	-1.874	0.05541	0.055488	0.931327	1278	0	-1.874
SLC27A4	3	0.60728	0.70064	1	14844	1	-4.1558	0.05541	0.055488	0.931327	1279	0	-4.1558
IKBKG	3	0.053973	0.12844	0.978652	2696	2	-5.4516	0.05541	0.055488	0.931327	1280	0	-5.4516
UBXN2B	3	0.16114	0.30625	0.98985	6439	2	-5.099	0.05541	0.055488	0.931327	1281	0	-5.099
CD72	3	0.15753	0.30238	0.98985	6340	2	-5.1086	0.05541	0.055488	0.931327	1282	0	-5.1086
hsa-mir-1273g	3	0.087385	0.19656	0.978652	4153	1	-4.3137	0.05541	0.055488	0.931327	1283	0	-4.3137
LDLR	3	0.16997	0.31586	0.992171	6623	1	-3.9774	0.05541	0.055488	0.931327	1284	0	-3.9774
CD28	3	0.22279	0.37208	1	7870	2	-4.9681	0.05541	0.055488	0.931327	1285	0	-4.9681
PPEF2	3	0.57954	0.68801	1	14544	1	-3.2057	0.05541	0.055488	0.931327	1286	0	-3.2057
CCR6	3	0.047033	0.11339	0.978652	2404	2	-4.6505	0.05541	0.055488	0.931327	1287	0	-4.6505
MFRP	3	0.16724	0.31293	0.990874	6573	2	-5.0338	0.05541	0.055488	0.931327	1288	0	-5.0338
HSPA9	2	0.82705	0.82688	1	17860	0	-3.0655	0.055583	0.055493	0.931327	1289	0	-3.0655
NonTargetingControlGuideForHuman_0513	1	0.94427	0.94448	1	20316	0	-2.2438	0.055735	0.055704	0.932697	1290	0	-2.2438
NonTargetingControlGuideForHuman_0263	1	0.94427	0.94448	1	20315	0	-2.2438	0.055735	0.055704	0.932697	1291	0	-2.2438
NonTargetingControlGuideForHuman_0111	1	0.94427	0.94448	1	20317	0	-2.2438	0.055735	0.055704	0.932697	1292	0	-2.2438
OVOL2	2	0.6802	0.68436	1	15700	1	-3.1928	0.058563	0.058427	0.934433	1293	0	-3.1928
ABCC2	2	0.89741	0.8973	1	19278	0	-2.6089	0.058563	0.058427	0.934433	1294	0	-2.6089
ZDHHC16	2	0.90062	0.90055	1	19349	0	-2.8386	0.058563	0.058427	0.934433	1295	0	-2.8386
DLAT	2	0.79366	0.79325	1	17292	0	-3.0506	0.058563	0.058427	0.934433	1296	0	-3.0506
POLE2	2	0.99826	0.99823	1	21570	0	-1.8884	0.058563	0.058427	0.934433	1297	0	-1.8884
RBAK-RBAKDN	2	0.50203	0.54446	1	13728	1	-3.3673	0.058563	0.058427	0.934433	1298	0	-3.3673
C21orf58	2	0.83559	0.83541	1	18015	0	-2.9806	0.058563	0.058427	0.934433	1299	0	-2.9806
MATN1	2	0.08712	0.14994	0.978652	4142	1	-3.8373	0.058563	0.058427	0.934433	1300	0	-3.8373
POMT2	2	0.25293	0.38564	1	8517	1	-3.604	0.058563	0.058427	0.934433	1301	0	-3.604
PSMB5	2	0.97354	0.97353	1	21019	0	-2.497	0.058563	0.058427	0.934433	1302	0	-2.497
COPG1	2	0.66348	0.66971	1	15485	1	-3.21	0.058563	0.058427	0.934433	1303	0	-3.21
CTDP1	2	0.94374	0.94378	1	20308	0	-2.6892	0.058563	0.058427	0.934433	1304	0	-2.6892
MBIP	2	0.0059198	0.011331	0.902105	368	1	-3.9577	0.058563	0.058427	0.934433	1305	0	-3.9577
BOLL	2	0.76606	0.76553	1	16872	0	-3.0898	0.058563	0.058427	0.934433	1306	0	-3.0898
NRF1	2	0.73246	0.73247	1	16359	1	-3.1327	0.058563	0.058427	0.934433	1307	0	-3.1327
RPL21	1	0.94089	0.94111	1	20242	0	-2.3214	0.059109	0.059104	0.934433	1308	0	-2.3214
NonTargetingControlGuideForHuman_0561	1	0.94089	0.94111	1	20241	0	-2.3214	0.059109	0.059104	0.934433	1309	0	-2.3214
PDE6H	3	0.28998	0.44239	1	9326	1	-4.3269	0.059904	0.059963	0.934433	1310	0	-4.3269
LEPREL1	3	0.091889	0.20531	0.978652	4344	2	-5.2186	0.05995	0.060009	0.934433	1311	0	-5.2186
SYT15	3	0.33845	0.49264	1	10377	2	-4.754	0.060274	0.060328	0.934433	1312	0	-4.754
UQCRC2	3	0.63572	0.71429	1	15158	1	-3.3479	0.060274	0.060328	0.934433	1313	0	-3.3479
C20orf201	3	0.69664	0.746	1	15898	1	-3.1418	0.060274	0.060328	0.934433	1314	0	-3.1418
PCDHB1	3	0.1122	0.24368	0.985482	5105	2	-5.2318	0.060274	0.060328	0.934433	1315	0	-5.2318
PLAU	3	0.59218	0.69365	1	14671	1	-4.3569	0.060274	0.060328	0.934433	1316	0	-4.3569
TMEM8C	3	0.44004	0.59518	1	12466	1	-2.5035	0.060274	0.060328	0.934433	1317	0	-2.5035
FKRP	3	0.20433	0.35273	1	7439	2	-4.8819	0.060274	0.060328	0.934433	1318	0	-4.8819
ODC1	3	0.86075	0.8612	1	18478	1	-4.1967	0.060274	0.060328	0.934433	1319	0	-4.1967
SNRNP70	3	0.13562	0.27868	0.986612	5832	1	-2.6624	0.060274	0.060328	0.934433	1320	0	-2.6624
SLC35E4	3	0.88862	0.88867	1	19077	0	-2.9551	0.060274	0.060328	0.934433	1321	0	-2.9551
SRSF2	3	0.89653	0.89664	1	19256	0	-2.039	0.060274	0.060328	0.934433	1322	0	-2.039
hsa-mir-4512	3	0.19798	0.34589	0.998878	7299	2	-4.8665	0.060274	0.060328	0.934433	1323	0	-4.8665
TMEM158	3	0.86116	0.86158	1	18489	1	-3.8556	0.060274	0.060328	0.934433	1324	0	-3.8556
NonTargetingControlGuideForHuman_0124	1	0.93934	0.93954	1	20208	0	-1.813	0.060659	0.0607	0.934433	1325	0	-1.813
ZP4	3	0.278	0.43002	1	9054	1	-3.9447	0.060713	0.060744	0.934433	1326	0	-3.9447
ZNF175	3	0.79197	0.80561	1	17277	1	-1.5202	0.060713	0.060744	0.934433	1327	0	-1.5202
CKMT1B	3	0.87802	0.87811	1	18834	0	-1.7079	0.060713	0.060744	0.934433	1328	0	-1.7079
C2CD4D	3	0.49829	0.65294	1	13658	2	-4.4872	0.060713	0.060744	0.934433	1329	0	-4.4872
hsa-mir-5690	4	0.013905	0.045736	0.971044	787	2	-4.0026	0.060774	0.060541	0.934433	1330	0	-4.0026
hsa-mir-6789	4	0.96656	0.96643	1	20840	0	-3.9899	0.060774	0.060541	0.934433	1331	0	-3.9899
hsa-mir-4633	4	0.75944	0.83719	1	16775	1	-4.0707	0.060774	0.060541	0.934433	1332	0	-4.0707
hsa-mir-5092	4	0.9854	0.98536	1	21281	0	-2.7146	0.060774	0.060541	0.934433	1333	0	-2.7146
hsa-mir-4508	4	0.99199	0.99195	1	21431	0	-3.6151	0.060774	0.060541	0.934433	1334	0	-3.6151
hsa-mir-425	4	0.87433	0.8894	1	18755	1	-3.814	0.060774	0.060541	0.934433	1335	0	-3.814
hsa-mir-198	4	0.035725	0.10763	0.978576	1872	3	-4.989	0.060774	0.060541	0.934433	1336	0	-4.989
RALA	3	0.12506	0.26707	0.98596	5579	1	-2.7583	0.060875	0.060914	0.934433	1337	0	-2.7583
RUFY3	3	0.73961	0.77118	1	16470	1	-4.0576	0.060921	0.06096	0.934433	1338	0	-4.0576
PPP1R10	3	0.92302	0.92308	1	19847	0	-4.1137	0.060967	0.061003	0.934433	1339	0	-4.1137
IGF1	3	0.87769	0.87776	1	18828	0	-4.4019	0.061198	0.061229	0.934433	1340	0	-4.4019
AP3M1	3	0.26695	0.41846	1	8823	1	-2.4918	0.061198	0.061229	0.934433	1341	0	-2.4918
OR10T2	3	0.78864	0.80329	1	17236	1	-3.0092	0.061198	0.061229	0.934433	1342	0	-3.0092
HMGXB3	3	0.90084	0.90092	1	19351	0	-3.6326	0.061198	0.061229	0.934433	1343	0	-3.6326
ISLR	3	0.95668	0.9569	1	20607	0	-3.1179	0.061198	0.061229	0.934433	1344	0	-3.1179
ZNF808	3	0.26538	0.41684	1	8787	1	-4.1003	0.061198	0.061229	0.934433	1345	0	-4.1003
CDK9	3	0.84446	0.84665	1	18172	1	-3.9383	0.061198	0.061229	0.934433	1346	0	-3.9383
hsa-mir-3180-2	1	0.93868	0.9389	1	20198	0	-2.341	0.061318	0.061347	0.934433	1347	0	-2.341
PDZK1IP1	2	0.81063	0.81034	1	17562	0	-2.8559	0.061538	0.061413	0.934433	1348	0	-2.8559
PHF5A	2	0.98629	0.98624	1	21294	0	-2.1437	0.061616	0.061499	0.934433	1349	0	-2.1437
POLR2D	1	0.93639	0.93658	1	20142	0	-2.3732	0.063608	0.063625	0.934433	1350	0	-2.3732
NonTargetingControlGuideForHuman_0799	1	0.93499	0.93522	1	20108	0	-1.8645	0.065005	0.065026	0.934433	1351	0	-1.8645
NonTargetingControlGuideForHuman_0269	1	0.93499	0.93522	1	20106	0	-2.3795	0.065005	0.065026	0.934433	1352	0	-2.3795
NonTargetingControlGuideForHuman_0903	1	0.93499	0.93522	1	20107	0	-2.3795	0.065005	0.065026	0.934433	1353	0	-2.3795
SULT1A4	1	0.93499	0.93522	1	20105	0	-2.3795	0.065005	0.065026	0.934433	1354	0	-2.3795
ATP13A1	2	0.98279	0.98275	1	21236	0	-2.4607	0.065208	0.065069	0.934433	1355	0	-2.4607
ZNF575	2	0.22199	0.34653	0.998878	7850	1	-3.7062	0.065208	0.065069	0.934433	1356	0	-3.7062
TXNDC9	2	0.68939	0.6925	1	15815	1	-3.2507	0.065208	0.065069	0.934433	1357	0	-3.2507
GDAP1L1	2	0.65452	0.66213	1	15382	1	-3.2873	0.065208	0.065069	0.934433	1358	0	-3.2873
RPA3	2	0.99781	0.99775	1	21556	0	-1.984	0.065208	0.065069	0.934433	1359	0	-1.984
KRTAP4-9	2	0.11291	0.18997	0.978652	5128	1	-3.8549	0.065208	0.065069	0.934433	1360	0	-3.8549
C9orf173	2	0.99856	0.99855	1	21583	0	-1.9004	0.065208	0.065069	0.934433	1361	0	-1.9004
EPO	2	0.92691	0.92705	1	19931	0	-2.8245	0.065208	0.065069	0.934433	1362	0	-2.8245
KRTAP4-7	2	0.83786	0.83781	1	18054	0	-3.0447	0.065208	0.065069	0.934433	1363	0	-3.0447
GTPBP4	2	0.97779	0.97778	1	21117	0	-2.5217	0.065208	0.065069	0.934433	1364	0	-2.5217
NMT1	2	0.88734	0.88723	1	19044	0	-2.9412	0.065208	0.065069	0.934433	1365	0	-2.9412
LOC100130451	2	0.32795	0.43007	1	10145	1	-3.163	0.065208	0.065069	0.934433	1366	0	-3.163
TRAPPC4	2	0.98244	0.98242	1	21231	0	-2.4647	0.065208	0.065069	0.934433	1367	0	-2.4647
KLHL14	2	0.52315	0.5596	1	13949	1	-3.4158	0.065208	0.065069	0.934433	1368	0	-3.4158
ATP5J2	2	0.90426	0.90418	1	19437	0	-2.897	0.065208	0.065069	0.934433	1369	0	-2.897
GLIPR1L2	2	0.82396	0.82378	1	17795	0	-3.0704	0.065208	0.065069	0.934433	1370	0	-3.0704
TLR1	3	0.47575	0.63066	1	13199	2	-4.5248	0.06542	0.06535	0.934433	1371	0	-4.5248
COMMD1	3	0.93367	0.93378	1	20078	0	-3.4566	0.06542	0.06535	0.934433	1372	0	-3.4566
NUTF2	3	0.27059	0.42225	1	8899	1	-3.0193	0.06542	0.06535	0.934433	1373	0	-3.0193
RPL9	3	0.38671	0.54166	1	11370	1	-2.5575	0.06542	0.06535	0.934433	1374	0	-2.5575
NR2C1	3	0.33245	0.48649	1	10228	1	-3.8165	0.06542	0.06535	0.934433	1375	0	-3.8165
TACR1	3	0.8723	0.8724	1	18702	1	-2.6177	0.06542	0.06535	0.934433	1376	0	-2.6177
TAL1	3	0.50419	0.65626	1	13751	1	-3.3052	0.06542	0.06535	0.934433	1377	0	-3.3052
NME5	3	0.079425	0.18087	0.978652	3799	1	-4.441	0.06542	0.06535	0.934433	1378	0	-4.441
PEX13	3	0.46472	0.6197	1	12961	2	-4.5432	0.06542	0.06535	0.934433	1379	0	-4.5432
C9orf57	3	0.10509	0.23049	0.984438	4826	2	-5.2535	0.06542	0.06535	0.934433	1380	0	-5.2535
KRTAP13-1	3	0.93962	0.93976	1	20215	0	-3.6984	0.06542	0.06535	0.934433	1381	0	-3.6984
NFATC4	3	0.47887	0.63376	1	13260	1	-2.7603	0.06542	0.06535	0.934433	1382	0	-2.7603
PSMG2	3	0.15442	0.29897	0.98985	6278	2	-4.6609	0.06542	0.06535	0.934433	1383	0	-4.6609
CLIP3	3	0.94347	0.94363	1	20298	0	-2.4563	0.06542	0.06535	0.934433	1384	0	-2.4563
CTAG2	3	0.16	0.30503	0.98985	6408	2	-5.1019	0.06542	0.06535	0.934433	1385	0	-5.1019
ABHD16A	3	0.5156	0.66086	1	13866	1	-3.5339	0.06542	0.06535	0.934433	1386	0	-3.5339
TOR1B	3	0.74707	0.7758	1	16581	1	-4.109	0.06542	0.06535	0.934433	1387	0	-4.109
USP20	3	0.1041	0.22861	0.984438	4781	2	-5.2565	0.06542	0.06535	0.934433	1388	0	-5.2565
CDC16	3	0.97053	0.97061	1	20939	0	-2.0425	0.06542	0.06535	0.934433	1389	0	-2.0425
MTAP	3	0.0012286	0.003485	0.603129	123	1	-3.4745	0.06542	0.06535	0.934433	1390	0	-3.4745
G3BP2	3	0.16942	0.31525	0.992171	6615	1	-1.8154	0.06542	0.06535	0.934433	1391	0	-1.8154
NBPF8	3	0.59987	0.69723	1	14750	1	-4.4523	0.06542	0.06535	0.934433	1392	0	-4.4523
BAG1	3	0.90627	0.90632	1	19477	0	-3.4656	0.06542	0.06535	0.934433	1393	0	-3.4656
MAL	3	0.84628	0.84821	1	18206	1	-4.3146	0.06542	0.06535	0.934433	1394	0	-4.3146
MAP7D2	3	0.52332	0.664	1	13951	1	-2.094	0.06542	0.06535	0.934433	1395	0	-2.094
RPH3AL	3	0.56763	0.68275	1	14401	1	-3.7345	0.06542	0.06535	0.934433	1396	0	-3.7345
ERAL1	3	0.99872	0.99873	1	21592	0	-2.039	0.06542	0.06535	0.934433	1397	0	-2.039
LOC401052	3	0.73597	0.76891	1	16409	1	-1.5848	0.06542	0.06535	0.934433	1398	0	-1.5848
CAB39L	3	0.0092498	0.024847	0.969403	538	2	-4.5917	0.06542	0.06535	0.934433	1399	0	-4.5917
TBL1X	3	0.60798	0.70096	1	14854	1	-3.7163	0.06542	0.06535	0.934433	1400	0	-3.7163
USP17L10	3	0.15128	0.29561	0.988855	6209	2	-5.1261	0.06542	0.06535	0.934433	1401	0	-5.1261
CKAP2L	3	0.12385	0.26493	0.98596	5535	2	-4.8794	0.06542	0.06535	0.934433	1402	0	-4.8794
DUSP21	3	0.78077	0.79781	1	17113	1	-2.7651	0.06542	0.06535	0.934433	1403	0	-2.7651
MSL3	3	0.17753	0.32402	0.992188	6810	1	-3.9806	0.06542	0.06535	0.934433	1404	0	-3.9806
SMIM13	3	0.96331	0.96346	1	20772	0	-2.4623	0.06542	0.06535	0.934433	1405	0	-2.4623
GTF2H2D	3	0.20331	0.35164	1	7415	2	-5.0075	0.06542	0.06535	0.934433	1406	0	-5.0075
UCP3	3	0.33666	0.49081	1	10328	1	-4.2417	0.06542	0.06535	0.934433	1407	0	-4.2417
TMEM72	3	0.19548	0.34325	0.998732	7233	2	-4.5087	0.06542	0.06535	0.934433	1408	0	-4.5087
KAT6A	3	0.99878	0.99879	1	21593	0	-2.8221	0.06542	0.06535	0.934433	1409	0	-2.8221
IGFBPL1	3	0.046237	0.11166	0.978652	2371	2	-5.4931	0.06542	0.06535	0.934433	1410	0	-5.4931
FBXO2	3	0.99481	0.99492	1	21485	0	-3.0829	0.06542	0.06535	0.934433	1411	0	-3.0829
hsa-mir-6851	3	0.95577	0.95599	1	20584	0	-2.9143	0.06542	0.06535	0.934433	1412	0	-2.9143
LBH	3	0.20095	0.34909	1	7358	2	-4.5347	0.06542	0.06535	0.934433	1413	0	-4.5347
LY9	3	0.70712	0.75191	1	16042	1	-1.54	0.06542	0.06535	0.934433	1414	0	-1.54
STAM2	3	0.31533	0.46889	1	9869	1	-3.7545	0.06542	0.06535	0.934433	1415	0	-3.7545
NKAP	3	0.98194	0.98206	1	21219	0	-2.9509	0.06542	0.06535	0.934433	1416	0	-2.9509
CABP7	3	0.75662	0.78185	1	16738	1	-4.2478	0.06542	0.06535	0.934433	1417	0	-4.2478
MDGA1	3	0.090103	0.20182	0.978652	4263	1	-1.874	0.06542	0.06535	0.934433	1418	0	-1.874
SPTBN4	3	0.85812	0.85876	1	18429	1	-3.4476	0.06542	0.06535	0.934433	1419	0	-3.4476
NANOS2	3	0.42858	0.58375	1	12223	2	-4.6032	0.06542	0.06535	0.934433	1420	0	-4.6032
BTBD6	3	0.75373	0.77997	1	16684	1	-4.0956	0.06542	0.06535	0.934433	1421	0	-4.0956
FGF1	3	0.66264	0.72775	1	15471	1	-1.9269	0.06542	0.06535	0.934433	1422	0	-1.9269
FASTKD2	3	0.4125	0.56762	1	11884	2	-4.6307	0.06542	0.06535	0.934433	1423	0	-4.6307
RPL14	3	0.98843	0.98859	1	21349	0	-2.9143	0.06542	0.06535	0.934433	1424	0	-2.9143
NGLY1	3	0.47808	0.63296	1	13247	2	-4.5212	0.06542	0.06535	0.934433	1425	0	-4.5212
PSMD7	3	0.91867	0.91869	1	19756	0	-2.4742	0.06542	0.06535	0.934433	1426	0	-2.4742
DPY19L3	3	0.12724	0.26945	0.986612	5628	2	-4.8932	0.06542	0.06535	0.934433	1427	0	-4.8932
CCDC151	3	0.92947	0.92956	1	19986	0	-4.1345	0.06542	0.06535	0.934433	1428	0	-4.1345
AAAS	3	0.73277	0.76693	1	16368	1	-3.787	0.06542	0.06535	0.934433	1429	0	-3.787
CCDC175	3	0.24058	0.39081	1	8248	2	-4.5212	0.06542	0.06535	0.934433	1430	0	-4.5212
STAP1	3	0.15849	0.30344	0.98985	6368	1	-3.3371	0.06542	0.06535	0.934433	1431	0	-3.3371
XAF1	3	0.34244	0.4967	1	10450	2	-4.7479	0.06542	0.06535	0.934433	1432	0	-4.7479
ATP6V1F	3	0.032678	0.081275	0.971044	1718	2	-4.5531	0.06542	0.06535	0.934433	1433	0	-4.5531
DSC3	3	0.16502	0.31056	0.990874	6522	2	-4.6924	0.06542	0.06535	0.934433	1434	0	-4.6924
DPCR1	3	0.96234	0.96249	1	20747	0	-3.4686	0.06542	0.06535	0.934433	1435	0	-3.4686
HOXC4	3	0.93377	0.93388	1	20082	0	-3.4064	0.06542	0.06535	0.934433	1436	0	-3.4064
NAALADL2	3	0.53426	0.66857	1	14045	1	-4.1595	0.06542	0.06535	0.934433	1437	0	-4.1595
CLK4	3	0.2074	0.35596	1	7494	2	-4.9998	0.06542	0.06535	0.934433	1438	0	-4.9998
TMEM174	3	0.60018	0.69737	1	14757	1	-3.3304	0.06542	0.06535	0.934433	1439	0	-3.3304
C10orf90	3	0.051712	0.12361	0.978652	2595	2	-5.4621	0.06542	0.06535	0.934433	1440	0	-5.4621
RSPH4A	3	0.28224	0.43442	1	9147	1	-3.8118	0.06542	0.06535	0.934433	1441	0	-3.8118
FAM229A	3	0.17818	0.3247	0.992188	6833	1	-4.0537	0.06542	0.06535	0.934433	1442	0	-4.0537
CCDC86	3	0.16072	0.30581	0.98985	6424	1	-4.165	0.06542	0.06535	0.934433	1443	0	-4.165
ADHFE1	3	0.82837	0.83307	1	17889	1	-2.8519	0.06542	0.06535	0.934433	1444	0	-2.8519
TIAM2	3	0.10718	0.23434	0.984923	4922	2	-5.2466	0.06542	0.06535	0.934433	1445	0	-5.2466
APOA1	3	0.45048	0.60545	1	12683	1	-4.352	0.06542	0.06535	0.934433	1446	0	-4.352
GPR21	3	0.95258	0.9528	1	20507	0	-2.3214	0.06542	0.06535	0.934433	1447	0	-2.3214
hsa-mir-6827	3	0.060852	0.14307	0.978652	2991	2	-4.0761	0.06542	0.06535	0.934433	1448	0	-4.0761
HMGB3	3	0.5093	0.65827	1	13803	1	-4.298	0.06542	0.06535	0.934433	1449	0	-4.298
HIST2H2AB	3	0.99599	0.99607	1	21515	0	-2.7187	0.06542	0.06535	0.934433	1450	0	-2.7187
SCAMP3	3	0.92484	0.92488	1	19888	0	-4.1118	0.06542	0.06535	0.934433	1451	0	-4.1118
SON	3	0.97531	0.97541	1	21054	0	-2.1943	0.06542	0.06535	0.934433	1452	0	-2.1943
ECM2	3	0.27645	0.42841	1	9023	2	-4.7145	0.06542	0.06535	0.934433	1453	0	-4.7145
NDC80	3	0.99987	0.99987	1	21629	0	-1.9095	0.06542	0.06535	0.934433	1454	0	-1.9095
GRASP	3	0.90211	0.90216	1	19375	0	-2.0785	0.06542	0.06535	0.934433	1455	0	-2.0785
ERMN	3	0.44033	0.59546	1	12477	2	-4.4849	0.06542	0.06535	0.934433	1456	0	-4.4849
FAM178B	3	0.83335	0.8372	1	17972	1	-3.6273	0.06542	0.06535	0.934433	1457	0	-3.6273
PCED1B	3	0.99794	0.99796	1	21561	0	-2.8968	0.06542	0.06535	0.934433	1458	0	-2.8968
MEF2BNB	3	0.44175	0.5969	1	12506	1	-2.3795	0.06542	0.06535	0.934433	1459	0	-2.3795
MRPL27	3	0.17233	0.3184	0.992171	6681	1	-3.3251	0.06542	0.06535	0.934433	1460	0	-3.3251
VAMP4	3	0.44422	0.5993	1	12551	2	-4.5781	0.06542	0.06535	0.934433	1461	0	-4.5781
BCL6B	3	0.38437	0.5393	1	11326	1	-4.1401	0.06542	0.06535	0.934433	1462	0	-4.1401
BOP1	3	0.63116	0.71206	1	15107	1	-3.5282	0.06542	0.06535	0.934433	1463	0	-3.5282
NLGN4X	3	0.84745	0.84923	1	18228	1	-4.3351	0.06542	0.06535	0.934433	1464	0	-4.3351
LARP1	3	0.20506	0.35354	1	7458	2	-4.4889	0.06542	0.06535	0.934433	1465	0	-4.4889
CLEC10A	3	0.68122	0.73752	1	15714	1	-4.1958	0.06542	0.06535	0.934433	1466	0	-4.1958
RAB14	3	0.034583	0.085574	0.97123	1817	2	-5.564	0.06542	0.06535	0.934433	1467	0	-5.564
CNTD1	3	0.97742	0.97749	1	21099	0	-2.039	0.06542	0.06535	0.934433	1468	0	-2.039
KRT82	3	0.22659	0.37606	1	7944	1	-4.0023	0.06542	0.06535	0.934433	1469	0	-4.0023
ZIK1	3	0.99008	0.99021	1	21386	0	-2.4623	0.06542	0.06535	0.934433	1470	0	-2.4623
ZNF287	3	0.72783	0.76399	1	16295	1	-2.6624	0.06542	0.06535	0.934433	1471	0	-2.6624
RPL29	3	0.78365	0.7998	1	17162	1	-3.4446	0.06542	0.06535	0.934433	1472	0	-3.4446
HESX1	3	0.46635	0.6213	1	13002	1	-4.4273	0.06542	0.06535	0.934433	1473	0	-4.4273
NAGS	3	0.46714	0.62207	1	13016	1	-4.4798	0.06542	0.06535	0.934433	1474	0	-4.4798
SUN2	3	0.82445	0.82996	1	17804	1	-2.5035	0.06542	0.06535	0.934433	1475	0	-2.5035
SLC5A12	3	0.58371	0.68986	1	14588	1	-4.3948	0.06542	0.06535	0.934433	1476	0	-4.3948
CD5	3	0.56431	0.68127	1	14363	1	-4.4828	0.06542	0.06535	0.934433	1477	0	-4.4828
ZNF511	3	0.76175	0.78517	1	16801	1	-3.806	0.06542	0.06535	0.934433	1478	0	-3.806
LGALS4	3	0.47452	0.62945	1	13167	1	-4.1967	0.06542	0.06535	0.934433	1479	0	-4.1967
CCDC105	3	0.43606	0.59117	1	12398	1	-3.6641	0.06542	0.06535	0.934433	1480	0	-3.6641
MSMO1	3	0.1703	0.3162	0.992171	6632	2	-5.0783	0.06542	0.06535	0.934433	1481	0	-5.0783
IFIT5	3	0.18175	0.32861	0.99407	6919	1	-4.1099	0.06542	0.06535	0.934433	1482	0	-4.1099
KBTBD3	3	0.72893	0.76465	1	16313	1	-4.175	0.06542	0.06535	0.934433	1483	0	-4.175
ATP8A2	3	0.56328	0.68081	1	14349	1	-4.127	0.06542	0.06535	0.934433	1484	0	-4.127
RPL35A	3	0.80778	0.81702	1	17512	1	-3.8848	0.06542	0.06535	0.934433	1485	0	-3.8848
DHRS13	3	0.60728	0.70064	1	14847	1	-4.352	0.06542	0.06535	0.934433	1486	0	-4.352
CHRNA9	3	0.48606	0.64088	1	13417	1	-3.8281	0.06542	0.06535	0.934433	1487	0	-3.8281
AKIRIN2	3	0.87127	0.87135	1	18683	1	-4.4097	0.06542	0.06535	0.934433	1488	0	-4.4097
ADAM19	3	0.17061	0.31653	0.992171	6643	2	-5.0778	0.06542	0.06535	0.934433	1489	0	-5.0778
C14orf180	3	0.97427	0.97436	1	21032	0	-1.9269	0.06542	0.06535	0.934433	1490	0	-1.9269
NCAM2	3	0.34607	0.50039	1	10515	2	-4.2614	0.06542	0.06535	0.934433	1491	0	-4.2614
GBE1	3	0.16114	0.30625	0.98985	6440	2	-5.099	0.06542	0.06535	0.934433	1492	0	-5.099
DNAJC14	3	0.049776	0.11937	0.978652	2522	2	-5.4736	0.06542	0.06535	0.934433	1493	0	-5.4736
FOXP2	3	0.26036	0.41161	1	8682	1	-4.4104	0.06542	0.06535	0.934433	1494	0	-4.4104
FOXP3	3	0.3595	0.51414	1	10776	1	-2.2369	0.06542	0.06535	0.934433	1495	0	-2.2369
CCDC42B	3	0.69011	0.74235	1	15824	1	-2.8221	0.06542	0.06535	0.934433	1496	0	-2.8221
PDE10A	3	0.15862	0.30358	0.98985	6372	1	-4.3087	0.06542	0.06535	0.934433	1497	0	-4.3087
ANTXR1	3	0.20955	0.35818	1	7542	2	-4.9952	0.06542	0.06535	0.934433	1498	0	-4.9952
SMCHD1	3	0.47207	0.62702	1	13120	1	-3.0963	0.06542	0.06535	0.934433	1499	0	-3.0963
SIGMAR1	3	0.90176	0.90184	1	19369	0	-4.3656	0.06542	0.06535	0.934433	1500	0	-4.3656
OR51G1	3	0.24204	0.39233	1	8275	1	-4.0125	0.06542	0.06535	0.934433	1501	0	-4.0125
hsa-mir-4435-2	3	0.95342	0.95367	1	20533	0	-3.4965	0.06542	0.06535	0.934433	1502	0	-3.4965
CNTLN	3	0.35105	0.50544	1	10608	2	-4.732	0.06542	0.06535	0.934433	1503	0	-4.732
OR3A1	3	0.60798	0.70096	1	14857	1	-3.511	0.06542	0.06535	0.934433	1504	0	-3.511
BAI2	3	0.76202	0.78533	1	16807	1	-3.8703	0.06542	0.06535	0.934433	1505	0	-3.8703
COLEC10	3	0.77643	0.79489	1	17032	1	-3.7822	0.06542	0.06535	0.934433	1506	0	-3.7822
FRK	3	0.2017	0.34991	1	7368	2	-4.4916	0.06542	0.06535	0.934433	1507	0	-4.4916
YIPF7	3	0.6057	0.69994	1	14833	1	-3.9848	0.06542	0.06535	0.934433	1508	0	-3.9848
SLC24A3	3	0.77609	0.79466	1	17022	1	-4.468	0.06542	0.06535	0.934433	1509	0	-4.468
hsa-mir-765	4	0.69148	0.81455	1	15840	1	-3.7478	0.065761	0.065581	0.934433	1510	0	-3.7478
hsa-mir-8079	4	0.2749	0.48572	1	8988	2	-4.245	0.067164	0.067005	0.934433	1511	0	-4.245
NonTargetingControlGuideForHuman_0538	1	0.93229	0.93245	1	20049	0	-2.4443	0.067713	0.067758	0.934433	1512	0	-2.4443
NonTargetingControlGuideForHuman_0458	1	0.93229	0.93245	1	20048	0	-2.4443	0.067713	0.067758	0.934433	1513	0	-2.4443
hsa-mir-3926-2	1	0.93089	0.93105	1	20015	0	-2.4503	0.06911	0.069146	0.934433	1514	0	-2.4503
NonTargetingControlGuideForHuman_0624	1	0.93089	0.93105	1	20016	0	-2.4503	0.06911	0.069146	0.934433	1515	0	-2.4503
RBM8A	2	0.93183	0.93196	1	20042	0	-2.8158	0.069149	0.069033	0.934433	1516	0	-2.8158
C11orf58	3	0.28473	0.43702	1	9212	1	-4.2735	0.069469	0.069347	0.934433	1517	0	-4.2735
RSL1D1	3	0.035034	0.086585	0.97123	1835	2	-4.94	0.069469	0.069347	0.934433	1518	0	-4.94
UBXN8	3	0.99135	0.99144	1	21416	0	-2.5035	0.069538	0.069412	0.934433	1519	0	-2.5035
NTAN1	2	0.85088	0.85077	1	18284	0	-3.0329	0.069614	0.069516	0.934433	1520	0	-3.0329
ZBTB2	3	0.12131	0.26032	0.985482	5445	1	-4.3203	0.06963	0.069507	0.934433	1521	0	-4.3203
PGPEP1L	3	0.91376	0.91376	1	19659	0	-3.8612	0.069676	0.069549	0.934433	1522	0	-3.8612
ASIC3	3	0.11054	0.24061	0.985482	5047	2	-4.7007	0.069722	0.069599	0.934433	1523	0	-4.7007
AGGF1	3	0.10442	0.22922	0.984438	4799	2	-4.509	0.069768	0.069637	0.934433	1524	0	-4.509
hsa-mir-1909	3	0.58952	0.69247	1	14635	1	-4.4643	0.069814	0.069684	0.934433	1525	0	-4.4643
FBXL17	3	0.99669	0.99675	1	21531	0	-3.0829	0.069859	0.069728	0.934433	1526	0	-3.0829
PPAPDC2	3	0.21462	0.36354	1	7671	2	-4.9849	0.069905	0.069772	0.934433	1527	0	-4.9849
NonTargetingControlGuideForHuman_0975	1	0.93005	0.93024	1	20002	0	-2.4623	0.069946	0.069973	0.934433	1528	0	-2.4623
URGCP-MRPS24	1	0.93005	0.93024	1	20000	0	-2.4623	0.069946	0.069973	0.934433	1529	0	-2.4623
NonTargetingControlGuideForHuman_0105	1	0.93005	0.93024	1	20001	0	-2.4623	0.069946	0.069973	0.934433	1530	0	-2.4623
TPT1	3	0.14881	0.29294	0.988098	6143	1	-3.2232	0.069997	0.06987	0.934433	1531	0	-3.2232
C1QTNF6	3	0.31094	0.46432	1	9786	1	-4.438	0.070043	0.069913	0.934433	1532	0	-4.438
BRD1	2	0.66804	0.67365	1	15540	1	-3.2907	0.070079	0.069972	0.934433	1533	0	-3.2907
NAE1	2	0.93526	0.93539	1	20111	0	-2.8122	0.070079	0.069972	0.934433	1534	0	-2.8122
SLU7	3	0.61149	0.70259	1	14895	1	-2.3214	0.070089	0.069958	0.934433	1535	0	-2.3214
SLC35D3	3	0.84157	0.84411	1	18125	1	-4.0937	0.070227	0.070094	0.934433	1536	0	-4.0937
DENND6A	3	0.96986	0.96996	1	20920	0	-3.6432	0.070273	0.070146	0.934433	1537	0	-3.6432
GSTT2B	3	0.80327	0.81368	1	17441	1	-3.9458	0.070319	0.07019	0.934433	1538	0	-3.9458
TMEM207	3	0.93605	0.93616	1	20136	0	-4.1014	0.070365	0.070234	0.934433	1539	0	-4.1014
C3orf43	3	0.20302	0.35132	1	7408	2	-4.6363	0.070411	0.070282	0.934433	1540	0	-4.6363
CD109	3	0.14801	0.29206	0.988098	6125	2	-5.135	0.070502	0.070369	0.934433	1541	0	-5.135
LRRC71	3	0.41481	0.57	1	11930	1	-4.3351	0.070548	0.070413	0.934433	1542	0	-4.3351
NonTargetingControlGuideForHuman_0849	1	0.92945	0.92966	1	19985	0	-2.4682	0.070548	0.070558	0.934433	1543	0	-2.4682
FGFR1OP2	2	0.66589	0.67174	1	15509	1	-3.2973	0.070559	0.070456	0.934433	1544	0	-3.2973
NMNAT2	2	0.18787	0.29973	0.98985	7054	1	-3.7677	0.070559	0.070456	0.934433	1545	0	-3.7677
GPM6A	3	0.79995	0.81126	1	17388	1	-3.364	0.070594	0.07046	0.934433	1546	0	-3.364
SLC52A3	3	0.21566	0.36463	1	7702	2	-4.7824	0.07064	0.070515	0.934433	1547	0	-4.7824
NonTargetingControlGuideForHuman_0676	1	0.92838	0.92858	1	19974	0	-2.4801	0.071625	0.071639	0.934433	1548	0	-2.4801
STX5	1	0.92838	0.92858	1	19973	0	-2.4801	0.071625	0.071639	0.934433	1549	0	-2.4801
NonTargetingControlGuideForHuman_0613	1	0.92768	0.92789	1	19958	0	-2.4918	0.072324	0.07234	0.934433	1550	0	-2.4918
NonTargetingControlGuideForHuman_0031	1	0.92744	0.92766	1	19949	0	-2.4977	0.072565	0.072581	0.934433	1551	0	-2.4977
hsa-mir-564	4	0.96093	0.96083	1	20703	0	-3.4016	0.073189	0.073008	0.934433	1552	0	-3.4016
hsa-mir-3156-1	4	0.24919	0.452	1	8434	1	-2.1142	0.073189	0.073008	0.934433	1553	0	-2.1142
hsa-mir-1302-8	4	0.13686	0.29349	0.988098	5867	2	-4.2663	0.073189	0.073008	0.934433	1554	0	-4.2663
hsa-mir-4722	4	0.81578	0.85967	1	17658	1	-3.4652	0.073189	0.073008	0.934433	1555	0	-3.4652
hsa-mir-4255	4	0.18874	0.3691	1	7075	3	-4.8059	0.073189	0.073008	0.934433	1556	0	-4.8059
hsa-mir-606	4	0.018476	0.059525	0.971044	999	2	-4.2561	0.073189	0.073008	0.934433	1557	0	-4.2561
hsa-mir-1296	4	0.49862	0.66826	1	13672	2	-4.2953	0.073189	0.073008	0.934433	1558	0	-4.2953
hsa-mir-3180-4	4	0.68476	0.81112	1	15763	1	-3.8624	0.073189	0.073008	0.934433	1559	0	-3.8624
hsa-mir-4443	4	0.51118	0.67751	1	13822	2	-3.3386	0.073189	0.073008	0.934433	1560	0	-3.3386
hsa-mir-1827	4	0.047619	0.13849	0.978652	2437	2	-5.0078	0.073189	0.073008	0.934433	1561	0	-5.0078
hsa-mir-645	4	0.70722	0.81936	1	16043	1	-4.0826	0.073189	0.073008	0.934433	1562	0	-4.0826
hsa-mir-484	4	0.42835	0.61669	1	12218	2	-4.3391	0.073189	0.073008	0.934433	1563	0	-4.3391
hsa-mir-6812	4	0.65692	0.78922	1	15405	1	-3.0506	0.073189	0.073008	0.934433	1564	0	-3.0506
hsa-mir-410	4	0.28467	0.49829	1	9208	2	-4.1242	0.073189	0.073008	0.934433	1565	0	-4.1242
hsa-mir-134	4	0.1144	0.25915	0.985482	5186	2	-4.5934	0.073189	0.073008	0.934433	1566	0	-4.5934
hsa-mir-938	4	0.46279	0.64192	1	12933	1	-4.2879	0.073189	0.073008	0.934433	1567	0	-4.2879
hsa-mir-3181	4	0.63899	0.77525	1	15213	1	-3.4025	0.073189	0.073008	0.934433	1568	0	-3.4025
KRTAP9-2	1	0.92595	0.92623	1	19914	0	-2.5035	0.074051	0.074054	0.934433	1569	0	-2.5035
NonTargetingControlGuideForHuman_0721	1	0.92595	0.92623	1	19915	0	-2.5035	0.074051	0.074054	0.934433	1570	0	-2.5035
THRAP3	2	0.97192	0.97189	1	20971	0	-2.6035	0.074443	0.074292	0.934433	1571	0	-2.6035
HSF1	2	0.99624	0.99618	1	21521	0	-2.134	0.074443	0.074292	0.934433	1572	0	-2.134
COL11A1	2	0.79154	0.79112	1	17271	0	-3.1483	0.074443	0.074292	0.934433	1573	0	-3.1483
PAX8	2	0.87131	0.87135	1	18685	0	-3.0045	0.074443	0.074292	0.934433	1574	0	-3.0045
RPL8	2	0.9814	0.98143	1	21205	0	-2.5049	0.074443	0.074292	0.934433	1575	0	-2.5049
SERF2	2	0.93496	0.93507	1	20100	0	-2.8216	0.074443	0.074292	0.934433	1576	0	-2.8216
LHX3	2	0.44892	0.50763	1	12649	1	-3.5084	0.074443	0.074292	0.934433	1577	0	-3.5084
ACOT4	2	0.9173	0.91736	1	19731	0	-2.8838	0.074443	0.074292	0.934433	1578	0	-2.8838
RGMB	2	0.43757	0.5	1	12429	1	-3.5194	0.074443	0.074292	0.934433	1579	0	-3.5194
SMNDC1	2	0.99781	0.99775	1	21555	0	-2.0105	0.074443	0.074292	0.934433	1580	0	-2.0105
ZNF224	3	0.14727	0.29128	0.988098	6114	1	-4.4441	0.0752	0.075073	0.934433	1581	0	-4.4441
HOXB9	3	0.97178	0.97186	1	20968	0	-3.3876	0.0752	0.075073	0.934433	1582	0	-3.3876
FBL	3	0.4514	0.60638	1	12701	1	-3.5167	0.0752	0.075073	0.934433	1583	0	-3.5167
PEG10	3	0.90627	0.90632	1	19476	0	-2.6177	0.0752	0.075073	0.934433	1584	0	-2.6177
TRIM4	3	0.85838	0.85902	1	18435	1	-3.6936	0.0752	0.075073	0.934433	1585	0	-3.6936
ZNF784	3	0.99233	0.99243	1	21437	0	-2.7135	0.0752	0.075073	0.934433	1586	0	-2.7135
ZNF782	3	0.46239	0.61736	1	12922	2	-4.5054	0.0752	0.075073	0.934433	1587	0	-4.5054
TRIM27	3	0.27367	0.42545	1	8963	2	-4.8693	0.0752	0.075073	0.934433	1588	0	-4.8693
ATP7A	3	0.9125	0.91251	1	19627	0	-4.1372	0.0752	0.075073	0.934433	1589	0	-4.1372
TBCD	3	0.85968	0.86023	1	18463	1	-2.9594	0.0752	0.075073	0.934433	1590	0	-2.9594
ZNF814	3	0.99172	0.99181	1	21427	0	-3.1803	0.0752	0.075073	0.934433	1591	0	-3.1803
RPS15A	3	0.9207	0.92074	1	19795	0	-3.8373	0.0752	0.075073	0.934433	1592	0	-3.8373
CCL25	3	0.20302	0.35132	1	7406	2	-5.008	0.0752	0.075073	0.934433	1593	0	-5.008
BRI3	3	0.74459	0.77423	1	16535	1	-2.1871	0.0752	0.075073	0.934433	1594	0	-2.1871
KRT17	3	0.98434	0.98448	1	21268	0	-2.7603	0.0752	0.075073	0.934433	1595	0	-2.7603
MBOAT4	3	0.4959	0.65059	1	13618	1	-3.397	0.0752	0.075073	0.934433	1596	0	-3.397
ADAT1	3	0.32316	0.47695	1	10045	2	-4.7788	0.0752	0.075073	0.934433	1597	0	-4.7788
C4orf29	3	0.011626	0.030896	0.971044	657	2	-5.2659	0.0752	0.075073	0.934433	1598	0	-5.2659
PRPF19	3	0.97887	0.97896	1	21147	0	-1.9293	0.0752	0.075073	0.934433	1599	0	-1.9293
AP4B1	3	0.028996	0.072852	0.971044	1542	2	-5.604	0.0752	0.075073	0.934433	1600	0	-5.604
BEND4	3	0.62816	0.7106	1	15080	1	-2.9636	0.0752	0.075073	0.934433	1601	0	-2.9636
LSM5	3	0.8124	0.82049	1	17591	1	-2.7796	0.0752	0.075073	0.934433	1602	0	-2.7796
PTMS	3	0.51496	0.66058	1	13858	1	-3.9522	0.0752	0.075073	0.934433	1603	0	-3.9522
PINLYP	3	0.78365	0.7998	1	17166	1	-3.8792	0.0752	0.075073	0.934433	1604	0	-3.8792
ATPAF1	3	0.45779	0.6128	1	12832	2	-4.5559	0.0752	0.075073	0.934433	1605	0	-4.5559
CCT2	3	0.99337	0.99349	1	21457	0	-2.039	0.0752	0.075073	0.934433	1606	0	-2.039
HYAL2	3	0.049598	0.11898	0.978652	2514	2	-4.614	0.0752	0.075073	0.934433	1607	0	-4.614
BTN3A2	3	0.45631	0.61132	1	12800	2	-4.5587	0.0752	0.075073	0.934433	1608	0	-4.5587
DDX51	3	0.56431	0.68127	1	14362	1	-2.8519	0.0752	0.075073	0.934433	1609	0	-2.8519
HAUS5	3	0.97899	0.97909	1	21152	0	-2.7235	0.0752	0.075073	0.934433	1610	0	-2.7235
RPS6KA1	3	0.90817	0.90817	1	19523	0	-4.127	0.0752	0.075073	0.934433	1611	0	-4.127
ZNF536	3	0.12886	0.27121	0.986612	5664	2	-4.6638	0.0752	0.075073	0.934433	1612	0	-4.6638
SDR16C5	3	0.25842	0.40959	1	8637	2	-4.8966	0.0752	0.075073	0.934433	1613	0	-4.8966
TTC7A	3	0.76573	0.78775	1	16870	1	-3.9426	0.0752	0.075073	0.934433	1614	0	-3.9426
RHEBL1	3	0.27565	0.42756	1	9004	1	-3.0633	0.0752	0.075073	0.934433	1615	0	-3.0633
PPFIA4	3	0.84844	0.85009	1	18241	1	-4.4402	0.0752	0.075073	0.934433	1616	0	-4.4402
DCTN4	3	0.92922	0.92932	1	19982	0	-3.969	0.0752	0.075073	0.934433	1617	0	-3.969
UFC1	3	0.15918	0.30419	0.98985	6390	2	-5.1043	0.0752	0.075073	0.934433	1618	0	-5.1043
GAL	3	0.93841	0.93858	1	20192	0	-2.047	0.0752	0.075073	0.934433	1619	0	-2.047
SIGLEC9	3	0.89091	0.89095	1	19129	0	-2.2438	0.0752	0.075073	0.934433	1620	0	-2.2438
NPY2R	3	0.14151	0.28509	0.98701	5980	2	-5.0602	0.0752	0.075073	0.934433	1621	0	-5.0602
DYNC2H1	3	0.049947	0.11975	0.978652	2533	2	-5.0106	0.0752	0.075073	0.934433	1622	0	-5.0106
SIAH1	3	0.012886	0.034062	0.971044	735	1	-4.4273	0.0752	0.075073	0.934433	1623	0	-4.4273
TDRD5	3	0.92002	0.92004	1	19787	0	-3.9275	0.0752	0.075073	0.934433	1624	0	-3.9275
OR8B2	3	0.14704	0.29103	0.988098	6109	2	-5.1373	0.0752	0.075073	0.934433	1625	0	-5.1373
CAMKMT	3	0.70326	0.74973	1	15983	1	-3.6099	0.0752	0.075073	0.934433	1626	0	-3.6099
OR2C1	3	0.27203	0.42373	1	8934	1	-2.3604	0.0752	0.075073	0.934433	1627	0	-2.3604
NT5E	3	0.54651	0.67367	1	14182	1	-4.2794	0.0752	0.075073	0.934433	1628	0	-4.2794
ACTL6A	3	0.76543	0.78755	1	16863	1	-4.4538	0.0752	0.075073	0.934433	1629	0	-4.4538
hsa-mir-3660	3	0.5782	0.68742	1	14519	1	-3.7594	0.0752	0.075073	0.934433	1630	0	-3.7594
ADCY3	3	0.21695	0.36599	1	7728	1	-3.0274	0.0752	0.075073	0.934433	1631	0	-3.0274
TSPAN13	3	0.48575	0.64057	1	13412	2	-4.5089	0.0752	0.075073	0.934433	1632	0	-4.5089
CUEDC2	3	0.81865	0.82534	1	17710	1	-3.0963	0.0752	0.075073	0.934433	1633	0	-3.0963
hsa-mir-7108	3	0.76242	0.78557	1	16818	1	-2.9678	0.0752	0.075073	0.934433	1634	0	-2.9678
ACTL9	3	0.97924	0.97933	1	21158	0	-2.3214	0.0752	0.075073	0.934433	1635	0	-2.3214
ZNF117	3	0.26727	0.4188	1	8827	2	-4.3655	0.0752	0.075073	0.934433	1636	0	-4.3655
SH2D2A	3	0.99502	0.99513	1	21491	0	-2.9678	0.0752	0.075073	0.934433	1637	0	-2.9678
GPR116	3	0.688	0.74123	1	15801	1	-3.7496	0.0752	0.075073	0.934433	1638	0	-3.7496
GPR125	3	0.64307	0.71792	1	15264	1	-3.209	0.0752	0.075073	0.934433	1639	0	-3.209
RAP1GDS1	3	0.47576	0.63067	1	13200	1	-2.039	0.0752	0.075073	0.934433	1640	0	-2.039
KIRREL3	3	0.72002	0.75934	1	16201	1	-3.1001	0.0752	0.075073	0.934433	1641	0	-3.1001
RECQL5	3	0.4697	0.62465	1	13067	2	-4.5347	0.0752	0.075073	0.934433	1642	0	-4.5347
SLC22A9	3	0.94974	0.9499	1	20446	0	-2.9804	0.0752	0.075073	0.934433	1643	0	-2.9804
TULP4	3	0.080839	0.1837	0.978652	3863	1	-4.176	0.0752	0.075073	0.934433	1644	0	-4.176
RNASE1	3	0.53278	0.66795	1	14031	1	-3.2767	0.0752	0.075073	0.934433	1645	0	-3.2767
CLCNKB	3	0.25079	0.40155	1	8472	2	-4.9125	0.0752	0.075073	0.934433	1646	0	-4.9125
CYB561	3	0.77867	0.79642	1	17073	1	-3.7099	0.0752	0.075073	0.934433	1647	0	-3.7099
SUPT5H	3	0.95131	0.95151	1	20479	0	-2.9762	0.0752	0.075073	0.934433	1648	0	-2.9762
OR52R1	3	0.96678	0.96688	1	20849	0	-2.094	0.0752	0.075073	0.934433	1649	0	-2.094
CLMP	3	0.72611	0.76296	1	16271	1	-4.3585	0.0752	0.075073	0.934433	1650	0	-4.3585
TUBGCP4	3	0.86404	0.86432	1	18549	1	-2.0425	0.0752	0.075073	0.934433	1651	0	-2.0425
USH1G	3	0.75111	0.77836	1	16640	1	-4.2039	0.0752	0.075073	0.934433	1652	0	-4.2039
OTOG	3	0.78787	0.80275	1	17224	1	-1.6876	0.0752	0.075073	0.934433	1653	0	-1.6876
RAB23	3	0.96105	0.96123	1	20704	0	-3.1305	0.0752	0.075073	0.934433	1654	0	-3.1305
C19orf70	3	0.81112	0.81952	1	17565	1	-3.8304	0.0752	0.075073	0.934433	1655	0	-3.8304
C18orf25	3	0.14379	0.28752	0.987873	6040	2	-4.5317	0.0752	0.075073	0.934433	1656	0	-4.5317
NME6	3	0.29082	0.44325	1	9347	2	-4.8363	0.0752	0.075073	0.934433	1657	0	-4.8363
MYH4	3	0.78174	0.79847	1	17128	1	-2.938	0.0752	0.075073	0.934433	1658	0	-2.938
RAD52	3	0.14961	0.29378	0.988098	6164	1	-3.2733	0.0752	0.075073	0.934433	1659	0	-3.2733
CEBPA	3	0.96168	0.96184	1	20727	0	-2.8174	0.0752	0.075073	0.934433	1660	0	-2.8174
RPL11	3	0.99983	0.99983	1	21628	0	-1.7378	0.0752	0.075073	0.934433	1661	0	-1.7378
HOXD12	3	0.73834	0.77039	1	16447	1	-3.6166	0.0752	0.075073	0.934433	1662	0	-3.6166
PTCD2	3	0.20411	0.35251	1	7434	2	-5.0059	0.0752	0.075073	0.934433	1663	0	-5.0059
ADIG	3	0.24392	0.39434	1	8310	2	-4.61	0.0752	0.075073	0.934433	1664	0	-4.61
DGAT2L6	3	0.57756	0.68714	1	14510	1	-3.5977	0.0752	0.075073	0.934433	1665	0	-3.5977
RCE1	3	0.96253	0.96266	1	20755	0	-1.6876	0.0752	0.075073	0.934433	1666	0	-1.6876
PHAX	3	0.98103	0.98111	1	21196	0	-3.0193	0.0752	0.075073	0.934433	1667	0	-3.0193
AJAP1	3	0.4604	0.61538	1	12891	2	-4.5517	0.0752	0.075073	0.934433	1668	0	-4.5517
HIGD1A	3	0.87583	0.87595	1	18791	0	-3.7398	0.0752	0.075073	0.934433	1669	0	-3.7398
LEPREL2	3	0.33502	0.48908	1	10293	2	-4.7595	0.0752	0.075073	0.934433	1670	0	-4.7595
ST6GALNAC1	3	0.036186	0.089183	0.97123	1895	2	-4.7214	0.0752	0.075073	0.934433	1671	0	-4.7214
FAM120B	3	0.38481	0.53976	1	11331	2	-4.6752	0.0752	0.075073	0.934433	1672	0	-4.6752
CERS4	3	0.4454	0.60045	1	12576	1	-2.7843	0.0752	0.075073	0.934433	1673	0	-2.7843
MKL1	3	0.85968	0.86023	1	18464	1	-3.651	0.0752	0.075073	0.934433	1674	0	-3.651
CRMP1	3	0.88744	0.88751	1	19047	0	-4.0094	0.0752	0.075073	0.934433	1675	0	-4.0094
LPPR2	3	0.33473	0.48879	1	10281	1	-2.094	0.0752	0.075073	0.934433	1676	0	-2.094
CDKN2C	3	0.088699	0.19912	0.978652	4204	1	-2.094	0.0752	0.075073	0.934433	1677	0	-2.094
CHRNB1	3	0.36659	0.52129	1	10942	2	-4.7063	0.0752	0.075073	0.934433	1678	0	-4.7063
KIAA0947	3	0.17532	0.32165	0.992171	6763	2	-4.9438	0.0752	0.075073	0.934433	1679	0	-4.9438
RNF150	3	0.5761	0.68651	1	14494	1	-2.91	0.0752	0.075073	0.934433	1680	0	-2.91
SNRPB	3	0.97163	0.97172	1	20964	0	-3.7642	0.0752	0.075073	0.934433	1681	0	-3.7642
COLGALT2	3	0.73801	0.77018	1	16443	1	-2.8519	0.0752	0.075073	0.934433	1682	0	-2.8519
FRMD7	3	0.79575	0.80826	1	17328	1	-3.9795	0.0752	0.075073	0.934433	1683	0	-3.9795
TMEM50B	3	0.65393	0.72337	1	15373	1	-3.3592	0.0752	0.075073	0.934433	1684	0	-3.3592
ENO2	3	0.0056028	0.015369	0.911012	351	2	-5.522	0.0752	0.075073	0.934433	1685	0	-5.522
PGGT1B	3	0.0011627	0.0033088	0.598527	117	2	-6.1987	0.0752	0.075073	0.934433	1686	0	-6.1987
ZMYND11	3	0.58735	0.69148	1	14616	1	-3.2458	0.0752	0.075073	0.934433	1687	0	-3.2458
SIGLEC7	3	0.21198	0.36076	1	7616	2	-4.99	0.0752	0.075073	0.934433	1688	0	-4.99
NAALAD2	3	0.16271	0.30804	0.990874	6473	2	-4.4893	0.0752	0.075073	0.934433	1689	0	-4.4893
GPR52	3	0.071328	0.16457	0.978652	3439	1	-3.0193	0.0752	0.075073	0.934433	1690	0	-3.0193
NDNF	3	0.43221	0.58737	1	12306	1	-3.6782	0.0752	0.075073	0.934433	1691	0	-3.6782
FAM213B	3	0.24597	0.3965	1	8356	2	-4.8819	0.0752	0.075073	0.934433	1692	0	-4.8819
SNTB2	3	0.87746	0.87751	1	18826	0	-4.3367	0.0752	0.075073	0.934433	1693	0	-4.3367
CST8	3	0.10231	0.22522	0.984438	4710	2	-4.2553	0.0752	0.075073	0.934433	1694	0	-4.2553
LHX1	3	0.94267	0.94283	1	20283	0	-3.2338	0.0752	0.075073	0.934433	1695	0	-3.2338
LPGAT1	3	0.37499	0.52984	1	11114	2	-4.4937	0.0752	0.075073	0.934433	1696	0	-4.4937
GADD45G	3	0.94214	0.94225	1	20271	0	-2.8519	0.0752	0.075073	0.934433	1697	0	-2.8519
RGL3	3	0.21113	0.35986	1	7592	2	-4.9921	0.0752	0.075073	0.934433	1698	0	-4.9921
PSMA2	3	0.1373	0.28051	0.986716	5876	1	-3.4626	0.0752	0.075073	0.934433	1699	0	-3.4626
SCGB2B2	3	0.69343	0.7442	1	15861	1	-3.6246	0.0752	0.075073	0.934433	1700	0	-3.6246
BDKRB1	3	0.047531	0.11448	0.978652	2427	2	-5.485	0.0752	0.075073	0.934433	1701	0	-5.485
TMEM68	3	0.28254	0.43473	1	9160	2	-4.8517	0.0752	0.075073	0.934433	1702	0	-4.8517
FAM228A	3	0.30657	0.45979	1	9694	1	-3.4965	0.0752	0.075073	0.934433	1703	0	-3.4965
HAUS1	3	0.98586	0.98599	1	21288	0	-1.874	0.0752	0.075073	0.934433	1704	0	-1.874
ARL3	3	0.95837	0.95855	1	20652	0	-3.8304	0.0752	0.075073	0.934433	1705	0	-3.8304
YKT6	3	0.16545	0.31101	0.990874	6533	1	-4.1705	0.0752	0.075073	0.934433	1706	0	-4.1705
YWHAZ	3	0.84628	0.84821	1	18207	1	-3.3185	0.0752	0.075073	0.934433	1707	0	-3.3185
ESRRG	3	0.2671	0.41862	1	8825	2	-4.846	0.0752	0.075073	0.934433	1708	0	-4.846
GPR78	3	0.17996	0.32667	0.993379	6875	1	-4.1521	0.0752	0.075073	0.934433	1709	0	-4.1521
ETHE1	3	0.95307	0.95332	1	20524	0	-3.2869	0.0752	0.075073	0.934433	1710	0	-3.2869
IFT81	3	0.84125	0.84384	1	18115	1	-3.1811	0.0752	0.075073	0.934433	1711	0	-3.1811
MTPAP	3	0.87028	0.87038	1	18666	1	-3.5634	0.0752	0.075073	0.934433	1712	0	-3.5634
RPP14	3	0.74938	0.77726	1	16620	1	-4.4395	0.0752	0.075073	0.934433	1713	0	-4.4395
C1orf21	3	0.44817	0.60319	1	12636	1	-3.8407	0.0752	0.075073	0.934433	1714	0	-3.8407
SUPT6H	3	0.98353	0.98365	1	21248	0	-2.7603	0.0752	0.075073	0.934433	1715	0	-2.7603
HEXIM2	3	0.71881	0.75863	1	16192	1	-3.3845	0.0752	0.075073	0.934433	1716	0	-3.3845
ZNF777	3	0.43744	0.59257	1	12423	2	-4.589	0.0752	0.075073	0.934433	1717	0	-4.589
BBS12	3	0.53548	0.66909	1	14057	1	-2.8745	0.0752	0.075073	0.934433	1718	0	-2.8745
ZSCAN18	3	0.11621	0.25108	0.985482	5254	1	-4.4769	0.0752	0.075073	0.934433	1719	0	-4.4769
UNC45A	3	0.97645	0.97654	1	21080	0	-2.3505	0.0752	0.075073	0.934433	1720	0	-2.3505
PRICKLE1	3	0.28768	0.44001	1	9277	2	-4.8426	0.0752	0.075073	0.934433	1721	0	-4.8426
PDE1A	3	0.08675	0.1953	0.978652	4119	2	-4.8224	0.0752	0.075073	0.934433	1722	0	-4.8224
KRTAP23-1	3	0.56328	0.68081	1	14351	1	-4.2786	0.0752	0.075073	0.934433	1723	0	-4.2786
ZCRB1	3	0.43866	0.59379	1	12441	1	-3.8499	0.0752	0.075073	0.934433	1724	0	-3.8499
OXSR1	3	0.13418	0.27714	0.986612	5796	2	-4.5039	0.0752	0.075073	0.934433	1725	0	-4.5039
ACAA2	3	0.20793	0.35651	1	7504	2	-4.8472	0.0752	0.075073	0.934433	1726	0	-4.8472
C15orf54	3	0.87802	0.87811	1	18835	0	-3.0274	0.0752	0.075073	0.934433	1727	0	-3.0274
SAMM50	3	0.3665	0.52119	1	10937	2	-4.7064	0.0752	0.075073	0.934433	1728	0	-4.7064
BCHE	3	0.89364	0.89368	1	19190	0	-3.0829	0.0752	0.075073	0.934433	1729	0	-3.0829
ZFAND2A	3	0.19406	0.34177	0.998732	7196	2	-5.0257	0.0752	0.075073	0.934433	1730	0	-5.0257
PRPF31	3	0.99833	0.99834	1	21573	0	-2.5035	0.0752	0.075073	0.934433	1731	0	-2.5035
LECT2	3	0.75773	0.78256	1	16758	1	-3.6246	0.0752	0.075073	0.934433	1732	0	-3.6246
BACE1	3	0.1065	0.23303	0.984438	4886	2	-5.2487	0.0752	0.075073	0.934433	1733	0	-5.2487
TAS1R2	3	0.27115	0.42286	1	8912	2	-4.8738	0.0752	0.075073	0.934433	1734	0	-4.8738
PCDHB3	3	0.40004	0.55512	1	11626	1	-2.8127	0.0752	0.075073	0.934433	1735	0	-2.8127
HLA-DMA	3	0.051716	0.12362	0.978652	2596	1	-3.9701	0.0752	0.075073	0.934433	1736	0	-3.9701
KLHL3	3	0.11109	0.24162	0.985482	5071	2	-5.2353	0.0752	0.075073	0.934433	1737	0	-5.2353
ESYT1	3	0.43744	0.59257	1	12422	2	-4.589	0.0752	0.075073	0.934433	1738	0	-4.589
NonTargetingControlGuideForHuman_0732	1	0.92164	0.92199	1	19814	0	-2.563	0.078357	0.078392	0.956284	1739	0	-2.563
CORO7-PAM16	2	0.067645	0.11854	0.978652	3269	1	-3.9965	0.078704	0.078593	0.956284	1740	0	-3.9965
TSACC	2	0.72591	0.72615	1	16269	1	-3.3111	0.07892	0.078817	0.956284	1741	0	-3.3111
NonTargetingControlGuideForHuman_0965	1	0.92082	0.92116	1	19797	0	-2.5741	0.079184	0.079214	0.956284	1742	0	-2.5741
DEDD	3	0.49672	0.65139	1	13633	1	-2.879	0.079745	0.079668	0.956284	1743	0	-2.879
hsa-mir-4322	4	0.108	0.24919	0.985482	4948	2	-3.6488	0.08012	0.079926	0.956284	1744	0	-3.6488
LRRC10B	3	0.96693	0.96705	1	20865	0	-3.5196	0.080155	0.080073	0.956284	1745	0	-3.5196
TNMD	3	0.71044	0.75381	1	16078	1	-4.2092	0.080155	0.080073	0.956284	1746	0	-4.2092
SLC35D2	3	0.52332	0.664	1	13952	1	-3.1911	0.080155	0.080073	0.956284	1747	0	-3.1911
ANO3	3	0.94197	0.94208	1	20265	0	-4.0605	0.080155	0.080073	0.956284	1748	0	-4.0605
ORC4	3	0.72991	0.76524	1	16326	1	-4.3343	0.080155	0.080073	0.956284	1749	0	-4.3343
KCNK12	3	0.87498	0.8751	1	18774	1	-3.5196	0.080155	0.080073	0.956284	1750	0	-3.5196
RBM33	3	0.12179	0.26123	0.985482	5465	2	-5.0202	0.080155	0.080073	0.956284	1751	0	-5.0202
SOX12	3	0.68656	0.74047	1	15781	1	-3.1658	0.080155	0.080073	0.956284	1752	0	-3.1658
MLX	3	0.88976	0.88979	1	19100	0	-3.3251	0.080155	0.080073	0.956284	1753	0	-3.3251
ADAM10	3	0.77659	0.79499	1	17036	1	-3.8396	0.080155	0.080073	0.956284	1754	0	-3.8396
PM20D2	3	0.14724	0.29124	0.988098	6112	2	-5.0625	0.08052	0.080431	0.956284	1755	0	-5.0625
TTC25	3	0.77157	0.79164	1	16950	1	-4.3269	0.080565	0.080476	0.956284	1756	0	-4.3269
SGCG	3	0.061828	0.14507	0.978652	3040	2	-5.4147	0.080975	0.080888	0.956284	1757	0	-5.4147
PLP2	3	0.96061	0.9608	1	20696	0	-3.3686	0.080975	0.080888	0.956284	1758	0	-3.3686
ERCC2	3	0.25337	0.40425	1	8526	1	-2.047	0.080975	0.080888	0.956284	1759	0	-2.047
FLJ44313	3	0.14972	0.2939	0.988098	6166	1	-3.7483	0.080975	0.080888	0.956284	1760	0	-3.7483
TBC1D30	3	0.60066	0.69759	1	14763	1	-4.2871	0.080975	0.080888	0.956284	1761	0	-4.2871
NDUFA11	3	0.06371	0.14891	0.978652	3121	2	-5.4058	0.080975	0.080888	0.956284	1762	0	-5.4058
RDH14	3	0.99976	0.99976	1	21626	0	-1.9269	0.080975	0.080888	0.956284	1763	0	-1.9269
MSMB	3	0.034469	0.085309	0.97123	1811	1	-3.5167	0.080975	0.080888	0.956284	1764	0	-3.5167
TARBP1	3	0.11093	0.24131	0.985482	5059	2	-5.2357	0.080975	0.080888	0.956284	1765	0	-5.2357
ARID3C	3	0.98688	0.987	1	21306	0	-2.3505	0.080975	0.080888	0.956284	1766	0	-2.3505
CST4	3	0.24045	0.39066	1	8242	2	-3.9385	0.080975	0.080888	0.956284	1767	0	-3.9385
ATP5SL	3	0.2158	0.36478	1	7704	1	-3.6808	0.080975	0.080888	0.956284	1768	0	-3.6808
ECHDC2	3	0.36415	0.51881	1	10887	1	-2.3604	0.081408	0.08131	0.956284	1769	0	-2.3604
CDK2AP2	3	0.84718	0.84898	1	18226	1	-2.6177	0.081408	0.08131	0.956284	1770	0	-2.6177
C1orf198	3	0.40748	0.56264	1	11775	1	-2.039	0.081681	0.081591	0.956284	1771	0	-2.039
DDX3X	3	0.22761	0.37714	1	7966	1	-3.138	0.081681	0.081591	0.956284	1772	0	-3.138
CRAT	3	0.67896	0.73631	1	15682	1	-3.5855	0.081681	0.081591	0.956284	1773	0	-3.5855
ANKRD50	3	0.53184	0.66755	1	14023	1	-4.398	0.081681	0.081591	0.956284	1774	0	-4.398
RRP7A	3	0.055878	0.13254	0.978652	2776	2	-5.4422	0.081681	0.081591	0.956284	1775	0	-5.4422
DUX2	3	0.78974	0.80405	1	17250	1	-2.1943	0.081681	0.081591	0.956284	1776	0	-2.1943
B3GALT6	3	0.098913	0.21876	0.984438	4580	2	-5.2719	0.081681	0.081591	0.956284	1777	0	-5.2719
SNRPD1	3	0.99803	0.99804	1	21564	0	-2.8221	0.081681	0.081591	0.956284	1778	0	-2.8221
RFPL4B	3	0.91677	0.91676	1	19722	0	-4.1166	0.081681	0.081591	0.956284	1779	0	-4.1166
TSTA3	3	0.9593	0.95947	1	20672	0	-1.9594	0.081681	0.081591	0.956284	1780	0	-1.9594
GUK1	2	0.71864	0.71927	1	16188	1	-3.0431	0.08174	0.0816	0.956284	1781	0	-3.0431
TIGD1	2	0.40005	0.47541	1	11627	1	-3.6107	0.08174	0.0816	0.956284	1782	0	-3.6107
hsa-mir-1273d	2	0.69623	0.69864	1	15892	1	-3.3255	0.08174	0.0816	0.956284	1783	0	-3.3255
ARL6IP1	2	0.12019	0.20102	0.978652	5403	1	-3.9259	0.08174	0.0816	0.956284	1784	0	-3.9259
MZT2B	2	0.15777	0.25688	0.985482	6344	1	-3.6105	0.08174	0.0816	0.956284	1785	0	-3.6105
hsa-mir-150	2	0.80206	0.80167	1	17422	0	-3.1883	0.08174	0.0816	0.956284	1786	0	-3.1883
JAZF1	2	0.5611	0.58768	1	14318	1	-3.2048	0.08174	0.0816	0.956284	1787	0	-3.2048
CDC45	2	0.83159	0.83139	1	17941	0	-3.1386	0.08174	0.0816	0.956284	1788	0	-3.1386
UNC5C	3	0.32598	0.47986	1	10104	2	-4.7745	0.081932	0.081839	0.956284	1789	0	-4.7745
CDKAL1	3	0.61348	0.70356	1	14917	1	-3.5533	0.082046	0.081957	0.956284	1790	0	-3.5533
CTSK	3	0.77059	0.79099	1	16938	1	-3.4218	0.082046	0.081957	0.956284	1791	0	-3.4218
NPTX2	3	0.13654	0.27966	0.986612	5859	1	-4.3334	0.082046	0.081957	0.956284	1792	0	-4.3334
NEUROG3	3	0.36445	0.51911	1	10894	1	-3.8419	0.082046	0.081957	0.956284	1793	0	-3.8419
LAMTOR2	3	0.32307	0.47686	1	10039	1	-4.155	0.082159	0.082063	0.956284	1794	0	-4.155
PIK3C2B	3	0.47782	0.63271	1	13245	1	-3.123	0.082251	0.082151	0.956284	1795	0	-3.123
NonTargetingControlGuideForHuman_0517	1	0.91538	0.91573	1	19692	0	-2.6177	0.084623	0.084586	0.956284	1796	0	-2.6177
NonTargetingControlGuideForHuman_0241	1	0.91538	0.91573	1	19691	0	-2.6177	0.084623	0.084586	0.956284	1797	0	-2.6177
EIF1AX	2	0.31818	0.42417	1	9931	1	-3.6969	0.085631	0.085474	0.956284	1798	0	-3.6969
hsa-mir-6780a	4	0.63571	0.77267	1	15157	1	-3.308	0.086262	0.086076	0.956284	1799	0	-3.308
hsa-mir-4741	4	0.92411	0.92486	1	19872	1	-3.3144	0.086262	0.086076	0.956284	1800	0	-3.3144
hsa-mir-4419b	4	0.99177	0.99172	1	21428	0	-2.8284	0.086262	0.086076	0.956284	1801	0	-2.8284
hsa-mir-593	4	0.4787	0.65361	1	13255	1	-3.5642	0.086262	0.086076	0.956284	1802	0	-3.5642
hsa-mir-4537	4	0.25603	0.46105	1	8583	2	-4.3623	0.086262	0.086076	0.956284	1803	0	-4.3623
hsa-mir-145	4	0.1824	0.36012	1	6936	3	-4.306	0.086262	0.086076	0.956284	1804	0	-4.306
hsa-mir-6823	4	0.99608	0.99609	1	21517	0	-2.8919	0.086262	0.086076	0.956284	1805	0	-2.8919
hsa-mir-3187	4	0.14517	0.30593	0.98985	6068	1	-4.0316	0.086262	0.086076	0.956284	1806	0	-4.0316
hsa-mir-3978	4	0.083406	0.21003	0.982517	3976	3	-4.9221	0.086262	0.086076	0.956284	1807	0	-4.9221
hsa-mir-6804	4	0.84684	0.87432	1	18221	1	-3.898	0.086262	0.086076	0.956284	1808	0	-3.898
hsa-mir-199a-1	4	0.76933	0.84086	1	16922	1	-3.0157	0.086262	0.086076	0.956284	1809	0	-3.0157
hsa-mir-4634	4	0.98511	0.98508	1	21276	0	-2.3046	0.086262	0.086076	0.956284	1810	0	-2.3046
hsa-mir-4292	4	0.18612	0.36541	1	7012	2	-4.2773	0.086262	0.086076	0.956284	1811	0	-4.2773
hsa-mir-1208	4	0.25351	0.45776	1	8530	3	-4.693	0.086262	0.086076	0.956284	1812	0	-4.693
hsa-mir-7515	4	0.7261	0.82546	1	16270	1	-3.4549	0.086262	0.086076	0.956284	1813	0	-3.4549
hsa-mir-6803	4	0.93805	0.93791	1	20179	0	-3.4556	0.086262	0.086076	0.956284	1814	0	-3.4556
hsa-mir-4764	4	0.10682	0.24733	0.985482	4902	3	-4.9511	0.086262	0.086076	0.956284	1815	0	-4.9511
LGALS8	3	0.58879	0.69214	1	14628	1	-4.0994	0.086545	0.086376	0.956284	1816	0	-4.0994
MED13L	3	0.84777	0.84951	1	18231	1	-4.4003	0.086545	0.086376	0.956284	1817	0	-4.4003
KCTD15	3	0.78597	0.80141	1	17202	1	-4.3988	0.086545	0.086376	0.956284	1818	0	-4.3988
EMC9	3	0.99393	0.99403	1	21468	0	-2.9678	0.086545	0.086376	0.956284	1819	0	-2.9678
CAPN10	3	0.23855	0.38866	1	8203	2	-4.8084	0.086545	0.086376	0.956284	1820	0	-4.8084
PDXP	3	0.0097493	0.026138	0.971044	562	2	-5.8357	0.086545	0.086376	0.956284	1821	0	-5.8357
CCDC94	3	0.95536	0.95558	1	20571	0	-3.5534	0.086545	0.086376	0.956284	1822	0	-3.5534
THAP6	3	0.49379	0.64854	1	13577	1	-3.3185	0.086545	0.086376	0.956284	1823	0	-3.3185
CDH11	3	0.19051	0.33802	0.998632	7108	1	-3.4294	0.086545	0.086376	0.956284	1824	0	-3.4294
BCL3	3	0.48552	0.64037	1	13408	1	-3.5339	0.086545	0.086376	0.956284	1825	0	-3.5339
HAO1	3	0.95307	0.95332	1	20522	0	-3.1603	0.086545	0.086376	0.956284	1826	0	-3.1603
FBXO15	3	0.75288	0.77944	1	16668	1	-3.8748	0.086545	0.086376	0.956284	1827	0	-3.8748
CELF5	3	0.88214	0.88221	1	18920	0	-2.9143	0.086545	0.086376	0.956284	1828	0	-2.9143
UTP11L	3	0.07236	0.16664	0.978652	3487	1	-3.9532	0.086545	0.086376	0.956284	1829	0	-3.9532
C18orf8	3	0.29511	0.44775	1	9446	2	-4.8218	0.086545	0.086376	0.956284	1830	0	-4.8218
SMC3	3	0.97072	0.9708	1	20942	0	-2.5035	0.086545	0.086376	0.956284	1831	0	-2.5035
TAF1D	3	0.041882	0.10202	0.976542	2164	2	-4.9877	0.086545	0.086376	0.956284	1832	0	-4.9877
COX6A2	3	0.98387	0.98399	1	21255	0	-3.6352	0.086545	0.086376	0.956284	1833	0	-3.6352
FGFR3	3	0.19842	0.34636	0.998878	7304	1	-4.1118	0.086545	0.086376	0.956284	1834	0	-4.1118
SPRR2F	3	0.9467	0.94689	1	20369	0	-3.1603	0.086545	0.086376	0.956284	1835	0	-3.1603
ZBTB41	3	0.97754	0.97761	1	21105	0	-3.0829	0.086545	0.086376	0.956284	1836	0	-3.0829
HMBS	3	0.96371	0.96384	1	20780	0	-3.9221	0.086545	0.086376	0.956284	1837	0	-3.9221
COG4	3	0.025798	0.06539	0.971044	1381	2	-5.2357	0.086545	0.086376	0.956284	1838	0	-5.2357
MEX3D	3	0.80171	0.81253	1	17413	1	-4.2075	0.086545	0.086376	0.956284	1839	0	-4.2075
STX4	3	0.98688	0.987	1	21308	0	-1.9269	0.086545	0.086376	0.956284	1840	0	-1.9269
MROH1	3	0.9493	0.94948	1	20433	0	-3.9774	0.086545	0.086376	0.956284	1841	0	-3.9774
TOR1AIP2	3	0.010016	0.026821	0.971044	577	2	-4.7214	0.086545	0.086376	0.956284	1842	0	-4.7214
PARVG	3	0.41874	0.57393	1	12012	2	-4.6207	0.086545	0.086376	0.956284	1843	0	-4.6207
GLDN	3	0.24091	0.39114	1	8253	2	-4.9325	0.086545	0.086376	0.956284	1844	0	-4.9325
GLCE	3	0.77773	0.79578	1	17054	1	-4.2547	0.086545	0.086376	0.956284	1845	0	-4.2547
MGAT5B	3	0.95678	0.95701	1	20613	0	-3.2869	0.086545	0.086376	0.956284	1846	0	-3.2869
HTR1F	3	0.73153	0.76621	1	16348	1	-3.8511	0.086545	0.086376	0.956284	1847	0	-3.8511
FAM135B	3	0.95024	0.95044	1	20458	0	-2.2438	0.086545	0.086376	0.956284	1848	0	-2.2438
NLRP6	3	0.75453	0.78048	1	16698	1	-3.0395	0.086545	0.086376	0.956284	1849	0	-3.0395
WDR3	3	0.45314	0.60811	1	12733	1	-4.0956	0.086545	0.086376	0.956284	1850	0	-4.0956
SLMO2	3	0.97308	0.97316	1	21006	0	-2.9636	0.086545	0.086376	0.956284	1851	0	-2.9636
HAUS8	3	0.99425	0.99434	1	21475	0	-2.7085	0.086545	0.086376	0.956284	1852	0	-2.7085
NXPH2	3	0.3865	0.54144	1	11365	1	-3.7437	0.086545	0.086376	0.956284	1853	0	-3.7437
BAZ2B	3	0.839	0.84191	1	18071	1	-3.2424	0.086545	0.086376	0.956284	1854	0	-3.2424
NAA15	3	0.5083	0.65788	1	13794	1	-3.8658	0.086545	0.086376	0.956284	1855	0	-3.8658
ABCA9	3	0.10892	0.23755	0.985482	4983	2	-5.1948	0.086545	0.086376	0.956284	1856	0	-5.1948
EBF1	3	0.18213	0.32902	0.99407	6930	1	-3.2338	0.086545	0.086376	0.956284	1857	0	-3.2338
LRRC8E	3	0.21813	0.36721	1	7757	2	-4.9781	0.086545	0.086376	0.956284	1858	0	-4.9781
RTFDC1	3	0.22404	0.3734	1	7888	2	-4.88	0.086545	0.086376	0.956284	1859	0	-4.88
C9orf85	3	0.26685	0.41837	1	8821	1	-4.0277	0.086545	0.086376	0.956284	1860	0	-4.0277
PSMA5	3	0.86394	0.86421	1	18547	1	-3.511	0.086545	0.086376	0.956284	1861	0	-3.511
PGK2	3	0.97382	0.9739	1	21027	0	-3.8304	0.086545	0.086376	0.956284	1862	0	-3.8304
KLHL11	3	0.92237	0.92243	1	19834	0	-3.7667	0.086545	0.086376	0.956284	1863	0	-3.7667
AKT3	3	0.41739	0.57255	1	11981	1	-4.3617	0.086545	0.086376	0.956284	1864	0	-4.3617
SAP30BP	3	0.33582	0.48993	1	10311	2	-4.7582	0.086545	0.086376	0.956284	1865	0	-4.7582
RPL18A	3	0.69887	0.74725	1	15930	1	-3.6936	0.086545	0.086376	0.956284	1866	0	-3.6936
SLC16A12	3	0.82158	0.8277	1	17754	1	-3.9806	0.086545	0.086376	0.956284	1867	0	-3.9806
PSMD10	3	0.88233	0.88241	1	18929	0	-3.7044	0.086545	0.086376	0.956284	1868	0	-3.7044
KIAA1328	3	0.23527	0.38522	1	8126	2	-4.9427	0.086545	0.086376	0.956284	1869	0	-4.9427
SNCAIP	3	0.89114	0.89118	1	19136	0	-3.5456	0.086545	0.086376	0.956284	1870	0	-3.5456
RALGPS2	3	0.54625	0.67356	1	14178	1	-4.3285	0.086545	0.086376	0.956284	1871	0	-4.3285
OXER1	3	0.88685	0.88691	1	19029	0	-4.2879	0.086545	0.086376	0.956284	1872	0	-4.2879
TET3	3	0.12443	0.26596	0.98596	5553	2	-4.6814	0.086545	0.086376	0.956284	1873	0	-4.6814
DEFB105A	3	0.041046	0.10016	0.976457	2124	2	-4.6809	0.086545	0.086376	0.956284	1874	0	-4.6809
HLA-DRB5	3	0.43466	0.5898	1	12361	1	-3.6273	0.086545	0.086376	0.956284	1875	0	-3.6273
FBXO8	3	0.63839	0.71561	1	15202	1	-3.2665	0.086545	0.086376	0.956284	1876	0	-3.2665
MEF2D	3	0.7356	0.76865	1	16399	1	-3.9178	0.086545	0.086376	0.956284	1877	0	-3.9178
ALG2	3	0.86047	0.86095	1	18475	1	-3.3316	0.086545	0.086376	0.956284	1878	0	-3.3316
STK4	3	0.48237	0.63724	1	13336	1	-3.3543	0.086545	0.086376	0.956284	1879	0	-3.3543
DLGAP1	3	0.14679	0.29078	0.988098	6103	2	-5.1378	0.086545	0.086376	0.956284	1880	0	-5.1378
C18orf21	3	0.88447	0.88456	1	18977	0	-3.949	0.086545	0.086376	0.956284	1881	0	-3.949
ARRB1	3	0.29406	0.44661	1	9420	2	-4.8305	0.086545	0.086376	0.956284	1882	0	-4.8305
ELOVL5	3	0.56583	0.68194	1	14380	1	-1.9269	0.086545	0.086376	0.956284	1883	0	-1.9269
PRSS50	3	0.48209	0.63697	1	13332	2	-4.5155	0.086545	0.086376	0.956284	1884	0	-4.5155
CROCC	3	0.26151	0.4128	1	8706	2	-4.376	0.086545	0.086376	0.956284	1885	0	-4.376
TTC17	3	0.2562	0.40723	1	8587	1	-3.7605	0.086545	0.086376	0.956284	1886	0	-3.7605
hsa-mir-302f	3	0.35236	0.50683	1	10638	2	-4.7301	0.086545	0.086376	0.956284	1887	0	-4.7301
RFPL2	3	0.10098	0.22272	0.984438	4662	2	-4.7509	0.086545	0.086376	0.956284	1888	0	-4.7509
NDUFB7	3	0.46921	0.62417	1	13055	1	-4.4553	0.086545	0.086376	0.956284	1889	0	-4.4553
ZNF70	3	0.75453	0.78048	1	16701	1	-3.5937	0.086545	0.086376	0.956284	1890	0	-3.5937
ZNF835	3	0.29753	0.45028	1	9505	1	-3.1154	0.086545	0.086376	0.956284	1891	0	-3.1154
PTPDC1	3	0.59821	0.69647	1	14737	1	-3.5537	0.086545	0.086376	0.956284	1892	0	-3.5537
TMEM74B	3	0.68767	0.74105	1	15797	1	-2.6177	0.086545	0.086376	0.956284	1893	0	-2.6177
ACSL5	3	0.049784	0.11939	0.978652	2524	2	-4.9523	0.086545	0.086376	0.956284	1894	0	-4.9523
PRICKLE2	3	0.59057	0.69293	1	14654	1	-4.2512	0.086545	0.086376	0.956284	1895	0	-4.2512
UGT2B4	3	0.73597	0.76891	1	16408	1	-2.039	0.086545	0.086376	0.956284	1896	0	-2.039
MAF	3	0.081203	0.18442	0.978652	3884	1	-3.8419	0.086545	0.086376	0.956284	1897	0	-3.8419
ADCY4	3	0.75453	0.78048	1	16703	1	-2.5575	0.086545	0.086376	0.956284	1898	0	-2.5575
TGIF1	3	0.83441	0.83806	1	17996	1	-3.6031	0.086545	0.086376	0.956284	1899	0	-3.6031
MAS1L	3	0.26359	0.41493	1	8756	1	-3.3283	0.086545	0.086376	0.956284	1900	0	-3.3283
RUSC1	3	0.77794	0.79593	1	17056	1	-4.0497	0.086545	0.086376	0.956284	1901	0	-4.0497
ZNF300	3	0.44256	0.59769	1	12523	2	-4.5808	0.086545	0.086376	0.956284	1902	0	-4.5808
VTI1B	3	0.87332	0.87344	1	18726	1	-3.7618	0.086545	0.086376	0.956284	1903	0	-3.7618
RCN3	3	0.28414	0.43638	1	9197	2	-4.3338	0.086545	0.086376	0.956284	1904	0	-4.3338
CASP8	3	0.20228	0.35053	1	7388	2	-4.5517	0.086545	0.086376	0.956284	1905	0	-4.5517
TMEM184A	3	0.98412	0.98426	1	21260	0	-2.1871	0.086545	0.086376	0.956284	1906	0	-2.1871
SLC26A2	3	0.4345	0.58962	1	12357	2	-4.5152	0.086545	0.086376	0.956284	1907	0	-4.5152
RAB17	3	0.94908	0.94926	1	20424	0	-3.6589	0.086545	0.086376	0.956284	1908	0	-3.6589
CKLF-CMTM1	3	0.86371	0.86398	1	18542	1	-3.1947	0.086545	0.086376	0.956284	1909	0	-3.1947
HSCB	3	0.68959	0.74206	1	15819	1	-3.9243	0.086545	0.086376	0.956284	1910	0	-3.9243
SPTY2D1	3	0.41887	0.57406	1	12015	2	-4.5418	0.086545	0.086376	0.956284	1911	0	-4.5418
BCAM	3	0.72484	0.7622	1	16254	1	-3.4775	0.086545	0.086376	0.956284	1912	0	-3.4775
KIAA0226L	3	0.44183	0.59697	1	12509	2	-4.5821	0.086545	0.086376	0.956284	1913	0	-4.5821
ABCG4	3	0.0021274	0.0059629	0.754357	167	2	-6.1063	0.086545	0.086376	0.956284	1914	0	-6.1063
HTRA3	3	0.99865	0.99867	1	21587	0	-2.4503	0.086545	0.086376	0.956284	1915	0	-2.4503
KRTCAP2	3	0.1558	0.3005	0.98985	6312	1	-3.2338	0.086545	0.086376	0.956284	1916	0	-3.2338
RAB11FIP3	3	0.24626	0.3968	1	8364	2	-4.7467	0.086545	0.086376	0.956284	1917	0	-4.7467
EBNA1BP2	3	0.91376	0.91376	1	19654	0	-4.303	0.086545	0.086376	0.956284	1918	0	-4.303
PHF17	3	0.79544	0.80804	1	17321	1	-4.3569	0.086545	0.086376	0.956284	1919	0	-4.3569
PTRH2	3	0.36139	0.51605	1	10827	2	-4.4596	0.086545	0.086376	0.956284	1920	0	-4.4596
PRKAA1	3	0.29736	0.45011	1	9494	1	-1.874	0.086545	0.086376	0.956284	1921	0	-1.874
TRAF3IP3	3	0.86116	0.86158	1	18490	1	-2.7235	0.086545	0.086376	0.956284	1922	0	-2.7235
SH3D21	3	0.93887	0.93903	1	20200	0	-3.364	0.086545	0.086376	0.956284	1923	0	-3.364
BDKRB2	3	0.78103	0.79799	1	17117	1	-1.9965	0.086545	0.086376	0.956284	1924	0	-1.9965
ZNRD1	3	0.89091	0.89095	1	19130	0	-2.2102	0.086545	0.086376	0.956284	1925	0	-2.2102
CLCA1	3	0.67712	0.73527	1	15654	1	-4.1391	0.086545	0.086376	0.956284	1926	0	-4.1391
MAFB	3	0.40678	0.56196	1	11759	1	-1.7378	0.086545	0.086376	0.956284	1927	0	-1.7378
ACTG1	3	0.226	0.37546	1	7926	1	-4.2777	0.086545	0.086376	0.956284	1928	0	-4.2777
ATF5	3	0.81763	0.82455	1	17689	1	-2.7699	0.086545	0.086376	0.956284	1929	0	-2.7699
NYX	3	0.67896	0.73631	1	15674	1	-4.317	0.086545	0.086376	0.956284	1930	0	-4.317
PPM1E	3	0.32047	0.47413	1	9985	2	-4.0128	0.086545	0.086376	0.956284	1931	0	-4.0128
CATSPERD	3	0.86563	0.86584	1	18582	1	-2.5575	0.086545	0.086376	0.956284	1932	0	-2.5575
GID4	3	0.54507	0.67307	1	14171	1	-2.6177	0.086545	0.086376	0.956284	1933	0	-2.6177
NOL3	3	0.56315	0.68075	1	14346	1	-4.4143	0.086545	0.086376	0.956284	1934	0	-4.4143
PIGS	3	0.85689	0.85763	1	18399	1	-2.879	0.086545	0.086376	0.956284	1935	0	-2.879
AMN	3	0.69193	0.74335	1	15845	1	-4.0125	0.086545	0.086376	0.956284	1936	0	-4.0125
ZNF235	3	0.013403	0.035368	0.971044	763	2	-5.7716	0.086545	0.086376	0.956284	1937	0	-5.7716
ANAPC5	3	0.36018	0.51483	1	10789	1	-3.1693	0.086545	0.086376	0.956284	1938	0	-3.1693
TIMM21	3	0.81816	0.82495	1	17696	1	-3.2835	0.086545	0.086376	0.956284	1939	0	-3.2835
KIF26B	3	0.81177	0.82	1	17577	1	-3.7953	0.086545	0.086376	0.956284	1940	0	-3.7953
PBX4	3	0.99365	0.99377	1	21463	0	-3.3543	0.086545	0.086376	0.956284	1941	0	-3.3543
RPL6	3	0.98761	0.98776	1	21331	0	-3.4476	0.086545	0.086376	0.956284	1942	0	-3.4476
FOXE3	3	0.58399	0.68999	1	14590	1	-3.8234	0.086545	0.086376	0.956284	1943	0	-3.8234
RAB25	3	0.94814	0.94832	1	20411	0	-2.8745	0.086545	0.086376	0.956284	1944	0	-2.8745
GTSE1	3	0.53473	0.66876	1	14049	1	-3.4877	0.086545	0.086376	0.956284	1945	0	-3.4877
RMDN3	3	0.64042	0.71662	1	15229	1	-3.6961	0.086545	0.086376	0.956284	1946	0	-3.6961
KCND2	3	0.58568	0.69075	1	14602	1	-2.2438	0.086545	0.086376	0.956284	1947	0	-2.2438
GSPT2	3	0.73367	0.76748	1	16376	1	-3.6405	0.086545	0.086376	0.956284	1948	0	-3.6405
CDK2	3	0.49047	0.64517	1	13515	1	-2.5797	0.086545	0.086376	0.956284	1949	0	-2.5797
SMC2	3	0.99135	0.99144	1	21414	0	-3.173	0.086545	0.086376	0.956284	1950	0	-3.173
ASIC2	3	0.84125	0.84384	1	18119	1	-3.6936	0.086545	0.086376	0.956284	1951	0	-3.6936
BRINP2	3	0.1393	0.28267	0.986716	5928	2	-4.6414	0.086545	0.086376	0.956284	1952	0	-4.6414
RSPO4	3	0.99899	0.99899	1	21606	0	-1.874	0.086545	0.086376	0.956284	1953	0	-1.874
NDUFS8	3	0.95211	0.95232	1	20498	0	-2.4235	0.086545	0.086376	0.956284	1954	0	-2.4235
NonTargetingControlGuideForHuman_0660	1	0.9127	0.91302	1	19630	0	-2.6624	0.087298	0.08725	0.963984	1955	0	-2.6624
NonTargetingControlGuideForHuman_0308	1	0.9127	0.91302	1	19631	0	-2.6624	0.087298	0.08725	0.963984	1956	0	-2.6624
H2AFB2	1	0.9127	0.91302	1	19629	0	-2.6624	0.087298	0.08725	0.963984	1957	0	-2.6624
POLR2K	1	0.9127	0.91302	1	19632	0	-2.6624	0.087298	0.08725	0.963984	1958	0	-2.6624
NMD3	2	0.81979	0.81963	1	17721	0	-3.1794	0.087719	0.087595	0.966505	1959	0	-3.1794
INCENP	2	0.8445	0.84445	1	18173	0	-3.1388	0.088225	0.088098	0.966505	1960	0	-3.1388
DNAH5	2	0.31106	0.41994	1	9787	1	-3.7196	0.088225	0.088098	0.966505	1961	0	-3.7196
FASN	2	0.59513	0.6137	1	14700	1	-3.4526	0.088225	0.088098	0.966505	1962	0	-3.4526
NonTargetingControlGuideForHuman_0395	1	0.9111	0.91138	1	19594	0	-2.6728	0.088904	0.088851	0.966505	1963	0	-2.6728
NonTargetingControlGuideForHuman_0403	1	0.91068	0.91097	1	19582	0	-2.6779	0.089322	0.089284	0.966505	1964	0	-2.6779
NonTargetingControlGuideForHuman_0728	1	0.90953	0.90982	1	19562	0	-2.6882	0.090471	0.090445	0.966505	1965	0	-2.6882
NABP1	3	0.73773	0.77002	1	16434	1	-2.6069	0.091053	0.090762	0.966505	1966	0	-2.6069
PLG	3	0.51134	0.65909	1	13827	1	-3.8914	0.091143	0.090848	0.966505	1967	0	-3.8914
INPP4B	3	0.93456	0.93466	1	20096	0	-3.2338	0.091189	0.09089	0.966505	1968	0	-3.2338
OR13C9	3	0.70391	0.7501	1	15993	1	-2.5961	0.091234	0.090939	0.966505	1969	0	-2.5961
SSPO	3	0.47022	0.62517	1	13083	1	-2.5851	0.091324	0.091019	0.966505	1970	0	-2.5851
TTYH1	3	0.19986	0.34791	0.999537	7333	2	-5.0147	0.09137	0.091059	0.966505	1971	0	-5.0147
C11orf31	3	0.81177	0.82	1	17578	1	-4.3988	0.091415	0.091106	0.966505	1972	0	-4.3988
GGA3	3	0.97308	0.97316	1	21005	0	-3.8396	0.09146	0.091154	0.966505	1973	0	-3.8396
AURKA	2	0.4277	0.49344	1	12202	1	-3.6131	0.09149	0.091426	0.966505	1974	0	-3.6131
NEURL2	2	0.73815	0.73799	1	16445	1	-3.3044	0.09149	0.091426	0.966505	1975	0	-3.3044
SYVN1	2	0.99062	0.99049	1	21396	0	-2.1696	0.09149	0.091426	0.966505	1976	0	-2.1696
RBM42	2	0.82495	0.82477	1	17814	0	-2.9212	0.09149	0.091426	0.966505	1977	0	-2.9212
EIF4A3	2	0.97955	0.97953	1	21167	0	-2.6123	0.09149	0.091426	0.966505	1978	0	-2.6123
ETNK2	2	0.82683	0.82666	1	17852	0	-3.1748	0.09149	0.091426	0.966505	1979	0	-3.1748
ACTB	2	0.21935	0.34299	0.998732	7786	1	-3.8187	0.09149	0.091426	0.966505	1980	0	-3.8187
MAGED1	2	0.46915	0.52159	1	13054	1	-3.5736	0.09149	0.091426	0.966505	1981	0	-3.5736
PRLHR	3	0.17856	0.32511	0.992188	6846	1	-2.2492	0.091505	0.091197	0.966505	1982	0	-2.2492
HHLA2	3	0.86432	0.86457	1	18556	1	-4.4081	0.091596	0.091282	0.966505	1983	0	-4.4081
REL	3	0.29566	0.44832	1	9461	2	-4.8276	0.091641	0.091329	0.966505	1984	0	-4.8276
hsa-mir-4429	4	0.46653	0.64466	1	13004	1	-3.472	0.091685	0.091455	0.966505	1985	0	-3.472
NonTargetingControlGuideForHuman_0232	1	0.9082	0.9085	1	19527	0	-2.6984	0.091804	0.09178	0.966505	1986	0	-2.6984
NonTargetingControlGuideForHuman_0096	1	0.9082	0.9085	1	19528	0	-2.6984	0.091804	0.09178	0.966505	1987	0	-2.6984
NonTargetingControlGuideForHuman_0289	1	0.90763	0.90796	1	19509	0	-2.7034	0.092367	0.092339	0.966505	1988	0	-2.7034
NonTargetingControlGuideForHuman_0504	1	0.90763	0.90796	1	19510	0	-2.7034	0.092367	0.092339	0.966505	1989	0	-2.7034
hsa-mir-3713	4	0.028084	0.086876	0.97123	1493	3	-5.4476	0.092462	0.092263	0.966505	1990	0	-5.4476
LIMS3L	1	0.90726	0.90759	1	19501	0	-2.7085	0.092744	0.092708	0.966505	1991	0	-2.7085
NonTargetingControlGuideForHuman_0178	1	0.90726	0.90759	1	19500	0	-2.7085	0.092744	0.092708	0.966505	1992	0	-2.7085
PLN	1	0.90536	0.90571	1	19459	0	-2.7235	0.09464	0.094611	0.966505	1993	0	-2.7235
TENC1	2	0.49548	0.53984	1	13608	1	-3.3452	0.094764	0.09471	0.966505	1994	0	-3.3452
PDE4A	3	0.93983	0.93996	1	20217	0	-3.9156	0.096199	0.095833	0.966505	1995	0	-3.9156
PVRL3	3	0.36213	0.51678	1	10842	2	-4.7145	0.096199	0.095833	0.966505	1996	0	-4.7145
FADS3	3	0.6546	0.72369	1	15383	1	-3.9318	0.096199	0.095833	0.966505	1997	0	-3.9318
INSM2	3	0.49672	0.65139	1	13632	1	-4.3113	0.096199	0.095833	0.966505	1998	0	-4.3113
LTBP4	3	0.92992	0.93	1	19999	0	-3.7349	0.096199	0.095833	0.966505	1999	0	-3.7349
[truncated: 19,634 more rows]
